# Supplementary material for: The IgCAM CAR Regulates Gap Junction-Mediated Coupling on Embryonic Cardiomyocytes and Affects Their Beating Frequency
Source: Life (Basel). 2022 Dec 21;13(1):14. doi: 10.3390/life13010014 (PMC9866089; doi:10.3390/life13010014)
Supplement: Supplementary file 1 [file life-13-00014-s001.zip]

Archive with 2 entries (2 files):
- life-2040577-supplementary.pdf
- Supplemental table S1_Matthaeus.xlsx
