# Supplementary material for: The IgCAM CAR Regulates Gap Junction-Mediated Coupling on Embryonic Cardiomyocytes and Affects Their Beating Frequency
Source: Life (Basel). 2022 Dec 21;13(1):14. doi: 10.3390/life13010014 (PMC9866089; doi:10.3390/life13010014)
Supplement: Supplementary file 1 [file life-13-00014-s001.zip › Supplemental table S1_Matthaeus.xlsx]

## Sheet: table S1 FOLD CHANGE
Transcript Cluster ID	KO Bi-weight Avg Signal (log2)	wt Bi-weight Avg Signal (log2)	KO Standard Deviation	wt Standard Deviation	Fold Change (linear) (KO vs. wt)	ANOVA p-value (KO vs. wt)	FDR p-value (KO vs. wt)	Gene Symbol	Description	Chromosome	Genomic Position	Strand	Public Gene IDs	TC Comment
10436608	6.47	8.26	0.17	0.18	-3.47	1.44e-07	0.004179	Cxadr	coxsackie virus and adenovirus receptor	chr16	78301691 - 78359785	+	NM_001025192; NM_001276263; NM_009988; XM_006522885; ENSMUST00000023572; ENSMUST00000114229; BC004680; BC016457; U90715
10583418	3.63	3.87	0.05	0.04	-1.18	6.2e-05	0.904272	Olfr857	olfactory receptor 857	chr9	19712829 - 19713758	+	NM_001012265; ENSMUST00000077023
10603841	3.29	3.38	0.02	0.02	-1.06	0.000154	0.999971	Gm26065	predicted gene, 26065	chrX	20800332 - 20800436	-	ENSMUST00000083380
10604682	4.75	5.1	0.09	0.06	-1.27	0.000376	0.999971	Gm648	predicted gene 648	chrX	56543874 - 56549606	-	NM_001033372; XM_006528046; XM_006528047; ENSMUST00000081133; BC147598; BC147617
10476207	9.67	9.83	0.04	0.04	-1.12	0.000383	0.999971	Atrn	attractin	chr2	130906496 - 131030329	+	NM_009730; ENSMUST00000028781; ENSMUST00000134964; AF116897; AF119821; BC141054
10434932	8.1	7.9	0.07	0.03	1.14	0.000483	0.999971	Fam43a	family with sequence similarity 43, member A	chr16	30599723 - 30602755	+	NM_177632; ENSMUST00000059078; BC099947; BC138882; BC138884
10381608	5.68	6.14	0.12	0.14	-1.38	0.000521	0.999971	Gm1564	predicted gene 1564	chr11	102666438 - 102680739	+	NM_001127576; ENSMUST00000100378; ENSMUST00000156590; AK163979; ENSMUST00000155813
10592186	6.64	6.17	0.14	0.11	1.39	0.000681	0.999971			chr9	35848035 - 35848541	-
10542223	5.39	5.11	0.11	0.04	1.21	0.000803	0.999971	5430401F13Rik; Gm6619; LOC102638913	RIKEN cDNA 5430401F13 gene; predicted gene 6619; repetin-like	chr6	131543762 - 131553757	+	NM_001244628; ENSMUST00000075020; ENSMUST00000159229; ENSMUST00000161385; ENSMUST00000179562; XM_006544094
10426782	8.02	8.27	0.09	0.05	-1.19	0.001014	0.999971	Asic1	acid-sensing (proton-gated) ion channel 1	chr15	99670718 - 99701128	+	NM_001289791; NM_009597; ENSMUST00000023758; AB208022; BC031915; BC067025; U78179
10388010	11.76	11.64	0.05	0.03	1.09	0.001055	0.999971	C1qbp	complement component 1, q subcomponent binding protein	chr11	70977807 - 70983026	-	NM_007573; ENSMUST00000078528; ENSMUST00000155371; AF300619; AK010746; BC038075; ENSMUST00000179291
10410309	5.33	5.14	0.09	0.06	1.14	0.001059	0.999971	Zfp456	zinc finger protein 456	chr13	67362307 - 67362447	-	ENSMUST00000172266
10377310	6.58	6.49	0.03	0.03	1.07	0.001268	0.999971	Ccdc42	coiled-coil domain containing 42	chr11	68587215 - 68597954	+	NM_177779; XM_006533483; ENSMUST00000102612; ENSMUST00000154294; BC138437; BC138438; ENSMUST00000063006
10486895	5.95	5.76	0.08	0.03	1.14	0.001406	0.999971	Mageb3	melanoma antigen, family B, 3	chr2	121953752 - 121956092	-	NM_008545; ENSMUST00000104936; AF311315; AF311316; AY099462; AY099463; AY099464; BC141002
10527012	8.13	8.39	0.1	0.1	-1.2	0.001453	0.999971	Lfng	LFNG O-fucosylpeptide 3-beta-N-acetylglucosaminyltransferase	chr5	140607341 - 140616296	+	NM_008494; ENSMUST00000031555; AF015768; BC115680; BC138600; BC138601; U94351
10581479	7.88	8.18	0.1	0.07	-1.23	0.001589	0.999971	Smpd3	sphingomyelin phosphodiesterase 3, neutral	chr8	106252548 - 106337988	-	NM_021491; ENSMUST00000067512; BC043077; BC046980
10451710	8.56	8.84	0.08	0.09	-1.21	0.001605	0.999971	Rftn1	raftlin lipid raft linker 1	chr17	49993307 - 50190497	-	NM_181397; XM_006525081; ENSMUST00000044503; ENSMUST00000113195; ENSMUST00000156094; AK088466; AK170913; BC043324; BC052074
10393559	10.93	11.2	0.11	0.09	-1.21	0.001727	0.999971	Timp2	tissue inhibitor of metalloproteinase 2	chr11	118301061 - 118355506	-	NM_011594; ENSMUST00000017610; ENSMUST00000155707; BC049126; M82858; M93954
10574656	7.17	7.29	0.05	0.03	-1.08	0.001883	0.999971	Fbxl8	F-box and leucine-rich repeat protein 8	chr8	105264730 - 105269325	+	NM_015821; ENSMUST00000036221; ENSMUST00000126923; AF176523; AK053206; BC023902
10463027	4.24	4.42	0.08	0.04	-1.14	0.001909	0.999971	Cyp2c29	cytochrome P450, family 2, subfamily c, polypeptide 29	chr19	39229334 - 39330999	+	NM_007815; XM_006526636; ENSMUST00000003137; ENSMUST00000176624; ENSMUST00000177087; AK139760; BC019908; D17674
10421581	9.39	9.64	0.09	0.05	-1.19	0.001912	0.999971	Lrch1	leucine-rich repeats and calponin homology (CH) domain containing 1	chr14	74754673 - 74947877	-	NM_001033439; NM_001252132; ENSMUST00000088970; AK136026; AK160902; XM_006519154; XM_006519160; AK076431; AK161894
10423049	4.91	5.16	0.1	0.05	-1.19	0.001934	0.999971	Prlr	prolactin receptor	chr15	10332055 - 10334660	+	NM_011169; ENSMUST00000124470; BC096586
10605986	6.98	6.67	0.06	0.13	1.24	0.001942	0.999971	Slc7a3	solute carrier family 7 (cationic amino acid transporter, y+ system), member 3	chrX	101079204 - 101085374	-	NM_007515; ENSMUST00000073927; ENSMUST00000101362; ENSMUST00000113710; ENSMUST00000138162; AK141558; BC050195; U70859
10406426	10.52	10.43	0.03	0.03	1.07	0.001987	0.999971	Cetn3	centrin 3	chr13	81783258 - 81797157	+	NM_007684; ENSMUST00000022009; BC002162; BC054097; XM_006517074
10389025	9.05	9.38	0.16	0.13	-1.26	0.002143	0.999971	Myo1d	myosin ID	chr11	80583827 - 80780025	-	NM_177390; XM_006533586; ENSMUST00000041065; ENSMUST00000070997; BC150765; ENSMUST00000125944; AK037051
10585194	6.2	6.88	0.18	0.22	-1.6	0.00231	0.999971	Il18	interleukin 18	chr9	50565368 - 50581837	+	NM_008360; XM_006510023; XM_006510025; XM_006510027; XM_006510028; ENSMUST00000059081; ENSMUST00000180021; AK078100; AY157834; AY157835; AY362457; AY916131; BC024384; D49949; DQ316604
10474199	10.58	10.46	0.05	0.04	1.09	0.002602	0.999971	Gm22757; Gm13875	predicted gene, 22757; predicted gene 13875	chr2	103839109 - 103839204	+	ENSMUST00000102279; ENSMUST00000120162
10487937	7.39	7.72	0.11	0.12	-1.25	0.002677	0.999971	Prokr2	prokineticin receptor 2	chr2	132371165 - 132385400	-	NM_144944; ENSMUST00000049997; ENSMUST00000110156; ENSMUST00000145995; AF487279; AK080980; BC043116; BC057557; ENSMUST00000110157; AK082195; ENSMUST00000142766
10571840	9.35	9.85	0.15	0.16	-1.42	0.002774	0.999971	Hpgd	hydroxyprostaglandin dehydrogenase 15 (NAD)	chr8	56294593 - 56321044	+	NM_008278; ENSMUST00000034026; BC021157; U44389; AK051168
10596704	13.15	13.25	0.04	0.03	-1.07	0.003221	0.999971	Gnai2	guanine nucleotide binding protein (G protein), alpha inhibiting 2	chr9	107614125 - 107635342	-	NM_008138; ENSMUST00000055704; AK160186; BC006695; BC065159; M13963; XM_006511637; BC037130
10532248	5.67	5.81	0.02	0.08	-1.1	0.003269	0.999971	Rnf212	ring finger protein 212	chr5	108731661 - 108774982	-	XM_006535331; ENSMUST00000068946; XM_001476621; AK089585; BC109180
10370510	9.91	10.05	0.06	0.09	-1.1	0.003341	0.999971	Syde1	synapse defective 1, Rho GTPase, homolog 1 (C. elegans)	chr10	78584508 - 78591946	-	NM_027875; XM_006514148; ENSMUST00000040580
10376899	8.05	8.26	0.1	0.07	-1.15	0.00344	0.999971	Trim16	tripartite motif-containing 16	chr11	62820253 - 62842948	+	NM_053169; ENSMUST00000055006; ENSMUST00000072639; ENSMUST00000108703; ENSMUST00000128623; AF449496; AK078902; BC052821
10478692	7.54	7.71	0.09	0.06	-1.13	0.003475	0.999971	Slc2a10	solute carrier family 2 (facilitated glucose transporter), member 10	chr2	165503930 - 165519911	+	NM_130451; ENSMUST00000029196; AY029579; BC137917; BC137920
10531950	4.92	4.82	0.02	0.04	1.07	0.003575	0.999971			chr5	104885872 - 104886126	-
10501020	4.94	4.58	0.14	0.14	1.28	0.00367	0.999971	Chil3	chitinase-like 3	chr3	106147554 - 106167539	-	NM_009892; ENSMUST00000063062; BC061154; D87757; M94584
10432362	6.8	6.5	0.12	0.12	1.23	0.003698	0.999971	Rhebl1	Ras homolog enriched in brain like 1	chr15	98877778 - 98881406	-	NM_026967; XM_006521344; XM_006521345; ENSMUST00000024518; AY327413; BC016521; ENSMUST00000147015
10569646	11.44	11.6	0.05	0.07	-1.12	0.003731	0.999971	Ccnd1	cyclin D1	chr7	144929931 - 144939880	-	NM_007631; ENSMUST00000093962; ENSMUST00000135985; BC044841; M64403; EU600170
10372648	8.79	9.22	0.19	0.13	-1.34	0.003776	0.999971	Lyz2	lysozyme 2	chr10	117277331 - 117282287	-	NM_017372; ENSMUST00000092163; BC002069; BC054463
10428918	8.06	8.25	0.11	0.08	-1.15	0.003869	0.999971	Fam84b	family with sequence similarity 84, member B	chr15	60822963 - 60823895	-	NM_001162926; XR_384024; ENSMUST00000100635
10455061	7.24	7.36	0.06	0.03	-1.09	0.003899	0.999971	Pcdhb4	protocadherin beta 4	chr18	37307455 - 37311173	+	NM_053129; ENSMUST00000056712; AY013786; BC053098
10599174	8.93	9.23	0.1	0.14	-1.22	0.003999	0.999971	Il13ra1	interleukin 13 receptor, alpha 1	chrX	36112139 - 36171262	+	NM_133990; ENSMUST00000033418; BC021472; BC052425; BC059939; S80963
10504849	9.58	9.72	0.08	0.04	-1.1	0.00405	0.999971	Stx17	syntaxin 17	chr4	48124919 - 48186507	+	NM_026343; ENSMUST00000064765; ENSMUST00000107720; ENSMUST00000107721; BC028639
10387648	6.86	6.78	0.03	0.04	1.06	0.004068	0.999971	Tmem102	transmembrane protein 102	chr11	69803603 - 69805624	-	NM_001033433; ENSMUST00000051025; BC144871
10449148	7.78	7.41	0.14	0.16	1.3	0.004125	0.999971	Wfikkn1	WAP, FS, Ig, KU, and NTR-containing protein 1	chr17	25877690 - 25880043	-	NM_001100454; ENSMUST00000095487; ENSMUST00000176696; BC147298; BC147299; BC048715
10600150	9.62	9.7	0.03	0.04	-1.06	0.004151	0.999971	Zfp275	zinc finger protein 275	chrX	73342635 - 73359078	+	NM_001160229; NM_031494; ENSMUST00000033731; ENSMUST00000114499; BC138002; BC138003
10575926	7.06	6.77	0.09	0.1	1.22	0.004517	0.999971	Atp2c2	ATPase, Ca++ transporting, type 2C, member 2	chr8	119700165 - 119757716	+	NM_026922; XR_387775; ENSMUST00000095171; EF688288
10603478	9.63	9.79	0.06	0.06	-1.11	0.004987	0.999971	Tbc1d25	TBC1 domain family, member 25	chrX	8154479 - 8176181	-	NM_001166437; NM_172478; ENSMUST00000039892; ENSMUST00000133093; ENSMUST00000143984; ENSMUST00000172020; BC060178; BC128566
10522946	6.05	5.85	0.05	0.13	1.15	0.005054	0.999971	Ambn	ameloblastin	chr5	88455991 - 88468979	+	NM_009664; ENSMUST00000031226; BC087927; U65021
10475941	7.69	7.48	0.1	0.07	1.15	0.005112	0.999971	Zc3h6	zinc finger CCCH type containing 6	chr2	128967437 - 128993620	+	NM_178404; ENSMUST00000110319; ENSMUST00000110320; BC058173
10404014	4.71	4.54	0.04	0.08	1.12	0.005397	0.999971	Vmn1r216	vomeronasal 1 receptor 216	chr13	23099149 - 23100045	+	NM_134245; ENSMUST00000080253; BC145650
10503184	10.35	10.1	0.1	0.08	1.18	0.00541	0.999971	Chd7	chromodomain helicase DNA binding protein 7	chr4	8828232 - 8828408	+	NM_001277149; ENSMUST00000039267; ENSMUST00000051558
10417794	7.21	7.34	0.05	0.09	-1.1	0.00561	0.999971	Saysd1	SAYSVFN motif domain containing 1	chr14	20075660 - 20083098	-	NM_026209; ENSMUST00000059666; AK007941; BC027644; XM_006519454
10379646	7.84	8.13	0.15	0.13	-1.23	0.005702	0.999971	Slfn3	schlafen 3	chr11	83191330 - 83215154	+	NM_011409; XM_006532656; ENSMUST00000019130; AF099974; BC132627; BC138070; BC145134
10511363	7.52	8.91	0.49	0.66	-2.61	0.005752	0.999971	Penk	preproenkephalin	chr4	4133533 - 4138445	-	NM_001002927; ENSMUST00000070375; ENSMUST00000133567; BC049766; M13227; M55181
10382797	9.97	9.83	0.06	0.04	1.1	0.005779	0.999971	Ubald2; Gm7367	UBA-like domain containing 2; 1110014K08Rik pseudogene; predicted pseudogene 7367	chr11	116434094 - 116439079	+	NM_176902; NR_003376; ENSMUST00000057611; ENSMUST00000057676; ENSMUST00000144310; BC116983; BC119080
10598467	8.46	8.33	0.07	0.08	1.1	0.005784	0.999971	Pim2	proviral integration site 2	chrX	7878306 - 7883432	+	NM_138606; ENSMUST00000033495; ENSMUST00000145177; BC027376; L41495; ENSMUST00000126715; AK043570
10408689	8.6	8.07	0.17	0.19	1.45	0.005819	0.999971	Nrn1	neuritin 1	chr13	36725625 - 36734456	-	NM_153529; XM_006516738; ENSMUST00000037623; ENSMUST00000122286; BC035531
10480321	7.91	8.09	0.04	0.09	-1.14	0.005831	0.999971	A930004D18Rik	RIKEN cDNA A930004D18 gene	chr2	18025191 - 18037737	-	NR_028376; ENSMUST00000066163
10491952	6.53	6.34	0.06	0.08	1.14	0.005854	0.999971	Mgst2	microsomal glutathione S-transferase 2	chr3	51661193 - 51682675	+	NM_174995; XM_006501248; XM_006501249; ENSMUST00000099106; ENSMUST00000159554; ENSMUST00000161590; BC132234; BC132260; ENSMUST00000159400; ENSMUST00000161230; AK133292; ENSMUST00000160753; ENSMUST00000161627; ENSMUST00000162125
10410291	8.38	8.24	0.07	0.04	1.1	0.005867	0.999971	Zfp457	zinc finger protein 457	chr13	67292450 - 67306412	-	NM_001003666; ENSMUST00000049705
10388869	11.52	11.65	0.05	0.05	-1.09	0.005913	0.999971	Tnfaip1	tumor necrosis factor, alpha-induced protein 1 (endothelial)	chr11	78522848 - 78536194	-	NM_001159392; NM_009395; ENSMUST00000017759; ENSMUST00000108277; BC003906; XM_006533152
10367491	4.68	4.84	0.06	0.09	-1.12	0.005979	0.999971	Olfr784	olfactory receptor 784	chr10	129387635 - 129388594	+	NM_146729; ENSMUST00000082342
10569733	9.09	9.23	0.07	0.05	-1.11	0.006032	0.999971	Arhgef18	rho/rac guanine nucleotide exchange factor (GEF) 18	chr8	3393008 - 3456601	+	NM_133962; ENSMUST00000004684; ENSMUST00000145360; ENSMUST00000156085; AK172963; BC060639; ENSMUST00000131773; AK041423
10501879	9.24	9.33	0.1	0.05	-1.06	0.006152	0.999971	Usp53	ubiquitin specific peptidase 53	chr3	122933601 - 122984447	-	NM_133857; ENSMUST00000090379; AK040332; AK140453; BC132339; BC145707; AK030317; BC022221
10478897	9.83	9.97	0.08	0.05	-1.11	0.006326	0.999971	Ptpn1	protein tyrosine phosphatase, non-receptor type 1	chr2	167932372 - 167977731	+	NM_011201; ENSMUST00000029053; ENSMUST00000126839; ENSMUST00000147210; ENSMUST00000151705; BC010191; ENSMUST00000124039
10492590	8.87	9.07	0.1	0.06	-1.15	0.006391	0.999971	Ppm1l	protein phosphatase 1 (formerly 2C)-like	chr3	69316918 - 69555411	+	NM_178726; ENSMUST00000029355; AK028275; AY184801; BC096031; ENSMUST00000128637
10351380	8.96	9.27	0.16	0.11	-1.24	0.006537	0.999971	Ildr2	immunoglobulin-like domain containing receptor 2	chr1	166254421 - 166310795	+	NM_001164528; ENSMUST00000111416; FJ024494; FJ024495; FJ024496; FJ024498; FJ024499; FJ024500; FJ024497
10446071	9.21	9.29	0.03	0.05	-1.06	0.006539	0.999971	Fem1a	feminization 1 homolog a (C. elegans)	chr17	56256822 - 56261075	+	NM_010192; ENSMUST00000060253; BC009161; BC054382; BC110669
10534927	6.64	6.85	0.09	0.08	-1.15	0.006638	0.999971	Pilra	paired immunoglobin-like type 2 receptor alpha	chr5	137821952 - 137836189	-	NM_153510; ENSMUST00000058897; ENSMUST00000130460; BC115565; ENSMUST00000110980; AK041413
10403743	9.19	9.75	0.36	0.21	-1.48	0.006774	0.999971	Inhba	inhibin beta-A	chr13	16014475 - 16027278	+	NM_008380; ENSMUST00000042603; ENSMUST00000164993; BC053527; CT010380
10537494	7.37	7.16	0.1	0.05	1.16	0.006814	0.999971	Ssbp1	single-stranded DNA binding protein 1	chr6	40471415 - 40481823	+	NM_028358; ENSMUST00000031971; NM_001286663; NM_001286664; NM_212468; XM_006506328; ENSMUST00000114779; BC028648
10597748	9.85	9.99	0.05	0.06	-1.1	0.006833	0.999971	Gorasp1	golgi reassembly stacking protein 1	chr9	119925673 - 119937558	-	NM_028976; ENSMUST00000035099; BC012251
10363868	7.92	8.13	0.16	0.08	-1.16	0.006837	0.999971	Fam13c	family with sequence similarity 13, member C	chr10	70440832 - 70558731	+	NM_001143776; NM_001143777; NM_024244; ENSMUST00000062883; ENSMUST00000105436; ENSMUST00000173042; AK044049; AK082202; AK220421; BC129839; BC129840; AK021133; AK036299; AK039513; AK081939
10421128	6.1	5.96	0.06	0.07	1.1	0.006849	0.999971	Adamdec1	ADAM-like, decysin 1	chr14	68563380 - 68582072	-	NM_021475; ENSMUST00000022641; AJ242912; BC046324
10527965	9.74	9.62	0.07	0.04	1.09	0.007093	0.999971	Cldn12	claudin 12	chr5	5505109 - 5514873	-	NM_001193659; NM_001193660; NM_001193661; NM_022890; XM_006503598; ENSMUST00000060947; ENSMUST00000115445; ENSMUST00000115446; ENSMUST00000179804; BC024057; ENSMUST00000125110
10485395	10.6	10.67	0.04	0.03	-1.05	0.007144	0.999971	Trim44	tripartite motif-containing 44	chr2	102300119 - 102400900	-	NM_020267; ENSMUST00000102573; ENSMUST00000144110; ENSMUST00000152929; BC039979; BC045602; BC098369
10548422	3.74	3.85	0.03	0.05	-1.08	0.007188	0.999971	Klri2	killer cell lectin-like receptor family I member 2	chr6	129729041 - 129740470	-	NM_177155; XM_006544095; ENSMUST00000050385; AY324873; BC132406; BC132408
10604175	10.53	10.91	0.31	0.1	-1.3	0.00725	0.999971	Tmem255a	transmembrane protein 255A	chrX	38196573 - 38252439	-	NM_001289727; NM_001289728; NM_172930; ENSMUST00000066498; ENSMUST00000089054; ENSMUST00000089056; ENSMUST00000139358; ENSMUST00000155848; BC062956
10577980	5.78	5.58	0.1	0.08	1.14	0.007322	0.999971	Chrna6	cholinergic receptor, nicotinic, alpha polypeptide 6	chr8	27403212 - 27413944	-	NM_021369; ENSMUST00000033882; AY574265; BC031985
10420023	8.11	8.01	0.04	0.05	1.07	0.007323	0.999971	Emc9	ER membrane protein complex subunit 9	chr14	55581521 - 55585300	-	NM_033146; XM_006519739; ENSMUST00000022828; ENSMUST00000174352; AB054001; BC024704; ENSMUST00000173169; ENSMUST00000174618; AK148628
10393687	8.63	8.57	0.03	0.03	1.04	0.007338	0.999971	Cep131	centrosomal protein 131	chr11	120064435 - 120086818	-	NM_009734; ENSMUST00000106227; ENSMUST00000106229; ENSMUST00000180242; AK134381; BC141108; D43921
10358603	7.4	7.57	0.09	0.04	-1.12	0.007442	0.999971	Hmcn1	hemicentin 1	chr1	150700437 - 150700560	-	NM_001024720; ENSMUST00000074783; ENSMUST00000137197
10565634	8.78	8.71	0.03	0.03	1.05	0.007521	0.999971	Myo7a	myosin VIIA	chr7	98051060 - 98119493	-	NM_001256081; NM_001256082; NM_001256083; NM_008663; ENSMUST00000084979; ENSMUST00000107122; ENSMUST00000107127; ENSMUST00000107128; ENSMUST00000156992; AY821853; AY821854; U81453
10424467	9.83	10.02	0.11	0.06	-1.14	0.007546	0.999971	Phf20l1	PHD finger protein 20-like 1	chr15	66577566 - 66624099	+	XR_384009; BC052212; BC145689; NM_001081409; ENSMUST00000048188; AK047044; XM_006520926; AK040888; AK041825
10369932	7.79	8.07	0.12	0.13	-1.22	0.007732	0.999971	Susd2	sushi domain containing 2	chr10	75636379 - 75643989	-	NM_027890; ENSMUST00000095541; BC026837; BC066833; NM_001162913; ENSMUST00000077610
10370552	9.58	9.44	0.07	0.04	1.11	0.007735	0.999971	Ppap2c	phosphatidic acid phosphatase type 2C	chr10	79526429 - 79533787	-	NM_015817; ENSMUST00000063879; ENSMUST00000163602; ENSMUST00000165233; ENSMUST00000166804; BC010332
10548996	4.65	4.49	0.07	0.05	1.12	0.007786	0.999971	Slco1a4	solute carrier organic anion transporter family, member 1a4	chr6	141805438 - 141856171	-	NM_030687; XM_006506960; ENSMUST00000032364; ENSMUST00000163678; ENSMUST00000165990; AB031814; XM_006506962
10548735	9.85	9.98	0.08	0.07	-1.1	0.007799	0.999971	Dusp16	dual specificity phosphatase 16	chr6	134715468 - 134792628	-	NM_001048054; NM_130447; XM_006506587; XM_006506588; ENSMUST00000100857; ENSMUST00000129433; ENSMUST00000149776; AB052157; AF345951; AF345952; AF345953; AF345954; AK035652; BC057321; BC059232; ENSMUST00000148926
10350977	8.61	8.47	0.07	0.05	1.1	0.007835	0.999971	4930523C07Rik	RIKEN cDNA 4930523C07 gene	chr1	160044387 - 160076018	+	NM_001162896; ENSMUST00000163892; ENSMUST00000165923; ENSMUST00000168250; NR_028111; ENSMUST00000060298; XM_006496969; XM_006496970; AK132698
10404152	8.05	8.2	0.11	0.04	-1.11	0.007852	0.999971	Fam65b	family with sequence similarity 65, member B	chr13	24614606 - 24733810	+	NM_001286100; NM_029679; XM_006516589; ENSMUST00000110383; ENSMUST00000110384; ENSMUST00000134370; ENSMUST00000138547; AK041665; BC059179; NM_001080381; NM_001286101; NM_178658; XM_006516594; ENSMUST00000038477; ENSMUST00000058009; ENSMUST00000091694; ENSMUST00000132689; AK039271; ENSMUST00000176303
10391504	8.42	9.06	0.34	0.26	-1.55	0.007934	0.999971	Meox1	mesenchyme homeobox 1	chr11	101877510 - 101894354	-	NM_010791; XM_006532396; ENSMUST00000057054; BC011082
10423821	7.94	8.16	0.1	0.08	-1.16	0.00798	0.999971	Baalc	brain and acute leukemia, cytoplasmic	chr15	38933900 - 38952914	+	NM_080640; ENSMUST00000163313; AK013358; AK079550; BC150479; AF371320
10367579	4.65	4.73	0.04	0.02	-1.05	0.00808	0.999971	Gm3213	predicted gene 3213	chr10	6367693 - 6368486	+	XM_006542798
10425623	8.21	8.5	0.15	0.08	-1.22	0.00814	0.999971	Csdc2	cold shock domain containing C2, RNA binding	chr15	81936895 - 81950941	+	NM_145473; ENSMUST00000038757; ENSMUST00000152678; AK081145; BC016109
10543779	3.85	3.66	0.06	0.11	1.14	0.008171	0.999971	Mir29a	microRNA 29a	chr6	31062660 - 31062747	-	NR_029744; ENSMUST00000083676
10514466	10.26	10.47	0.06	0.11	-1.16	0.008232	0.999971	Jun	jun proto-oncogene	chr4	95049055 - 95052187	-	NM_010591; ENSMUST00000107094; BC002081; BC021888; BC055887; BC094032; J04115
10489045	11.59	11.43	0.05	0.07	1.12	0.008277	0.999971	Rpl37a; Mir682; Gm4149; Gm22758; Gm14173; Gm4613; Gm11285; Gm14251	ribosomal protein L37a; microRNA 682; predicted pseudogene 4149; predicted gene, 22758; predicted gene 14173; predicted gene 4613; predicted gene 11285; predicted gene 14251	chr2	156410880 - 156411174	-	NM_009084; NR_030451; ENSMUST00000059980; ENSMUST00000099371; ENSMUST00000102275; ENSMUST00000102281; ENSMUST00000117690; BC086796; BC096413; ENSMUST00000080671; ENSMUST00000165488; ENSMUST00000118443; ENSMUST00000122133
10553773	8.78	9.28	0.29	0.13	-1.41	0.008285	0.999971	Gabrb3	gamma-aminobutyric acid (GABA) A receptor, subunit beta 3	chr7	57580470 - 57828802	+	NM_001038701; NM_008071; ENSMUST00000039697; ENSMUST00000085240; ENSMUST00000138350; ENSMUST00000156375; AK083107; AK140718; U14420
10360130	10.03	9.96	0.04	0.03	1.05	0.008319	0.999971	Nit1	nitrilase 1	chr1	171338623 - 171345626	-	NM_001242580; NM_012049; XM_006496866; ENSMUST00000111289; ENSMUST00000111295; ENSMUST00000141357; ENSMUST00000148339; AF069988; AK004988; BC021634; ENSMUST00000111296; ENSMUST00000146428; ENSMUST00000156856; ENSMUST00000136339
10499138	7.42	7.54	0.05	0.08	-1.09	0.008347	0.999971	Dclk2	doublecortin-like kinase 2	chr3	86786153 - 86920852	-	NM_001195498; NM_001195499; NM_001195500; AB198721; AK082633; AY968049; AY968050; AY968051; BC060192; NM_001195496; NM_001195497; NM_027539; ENSMUST00000029719; BC056921
10382328	11.25	11.47	0.1	0.1	-1.16	0.00838	0.999971	Sox9	SRY (sex determining region Y)-box 9	chr11	112782224 - 112787749	+	NM_011448; ENSMUST00000000579; AF421878; BC023796; BC023808; BC023953; BC024958; BC034264
10471505	10.68	10.94	0.12	0.06	-1.19	0.008411	0.999971	Sh2d3c	SH2 domain containing 3C	chr2	32721072 - 32755304	+	NM_001252547; NM_013781; NR_045535; ENSMUST00000074248; ENSMUST00000113242; AB030442; AB043953; AF168364; BC113203
10372807	11.75	11.98	0.08	0.09	-1.17	0.008442	0.999971	Msrb3	methionine sulfoxide reductase B3	chr10	120781100 - 120898917	-	NM_177092; XM_006513763; ENSMUST00000092143; ENSMUST00000139961; BC096447; ENSMUST00000130950
10604503	5.82	5.61	0.11	0.14	1.16	0.008479	0.999971	Olfr1324	olfactory receptor 1324	chrX	50425431 - 50426582	-	NM_146292; ENSMUST00000050044; BC119382; BC120627
10355176	5.69	5.99	0.12	0.16	-1.23	0.008611	0.999971	Akr1cl	aldo-keto reductase family 1, member C-like	chr1	65012689 - 65032748	-	NM_027582; XM_006496283; ENSMUST00000069142; ENSMUST00000159566; ENSMUST00000162800; AK014937; BC051128
10418131	9.3	9.19	0.04	0.05	1.07	0.00862	0.999971	Polr3a	polymerase (RNA) III (DNA directed) polypeptide A	chr14	24448705 - 24487009	-	NM_001081247; ENSMUST00000026322; AK143315; BC053071; BC151002; BC151168; BC151169
10597427	8.72	8.4	0.12	0.12	1.25	0.008644	0.999971	Trim71	tripartite motif-containing 71	chr9	114511268 - 114564369	-	NM_001042503; ENSMUST00000111816; DQ005956
10465683	12.91	13	0.05	0.05	-1.06	0.008691	0.999971	Rab11b; Rab11b-ps2	RAB11B, member RAS oncogene family; RAB11b, member RAS oncogene family, pseudogene 2	chr19	7398421 - 7399077	-	NM_008997; XM_006537304; ENSMUST00000057373; ENSMUST00000173860; ENSMUST00000173987; ENSMUST00000178377; AB232606; BC054753; BC085270; BC157916; L26528; ENSMUST00000172894; ENSMUST00000174744
10561842	13.35	13.43	0.05	0.01	-1.06	0.008776	0.999971	Capns1	calpain, small subunit 1	chr7	30186942 - 30195048	-	NM_009795; ENSMUST00000001845; ENSMUST00000108196; ENSMUST00000126116; ENSMUST00000141851; ENSMUST00000148973; AF058298; AK132819; BC018352; BC090988; ENSMUST00000129761
10356293	6.83	7.01	0.11	0.08	-1.13	0.008873	0.999971	A630001G21Rik	RIKEN cDNA A630001G21 gene	chr1	85717689 - 85736576	-	NM_177055; XM_006529694; ENSMUST00000064788; ENSMUST00000159122; ENSMUST00000159320; ENSMUST00000161453; ENSMUST00000162038; AK041324; AK139572; BC052931; XM_006529693; XM_006529695
10505252	3.03	3.11	0.04	0.04	-1.06	0.00894	0.999971	Mup-ps7	major urinary protein, pseudogene 7	chr4	60679050 - 60680246	+	ENSMUST00000178292
10527306	9.72	9.82	0.07	0.04	-1.08	0.009051	0.999971	Lmtk2	lemur tyrosine kinase 2	chr5	144100674 - 144188199	+	NM_001081109; ENSMUST00000041804; AB288872
10441359	6.77	6.45	0.13	0.2	1.24	0.009069	0.999971			chr17	3308941 - 3311120	+
10586611	5.56	5.3	0.12	0.14	1.19	0.009148	0.999971	LOC102632690; Gm10646	uncharacterized LOC102632690; predicted gene 10646	chr9	67105857 - 67106782	+	XR_379571; AK037358
10484714	3.97	3.81	0.07	0.08	1.12	0.009189	0.999971	Olfr1163	olfactory receptor 1163	chr2	88070365 - 88071407	-	NM_146644; ENSMUST00000099835; BC120531; BC120557
10454286	12.22	12.35	0.04	0.07	-1.1	0.009252	0.999971	Mapre2	microtubule-associated protein, RP/EB family, member 2	chr18	23803984 - 23893857	+	NM_001162941; NM_001162942; NM_153058; ENSMUST00000025127; ENSMUST00000115830; ENSMUST00000155708; ENSMUST00000165387; ENSMUST00000170802; AK040767; BC025804; BC027056; BC028987; BC035254; ENSMUST00000118826; AK168834
10592655	10.61	10.72	0.03	0.06	-1.08	0.009313	0.999971	Arhgef12	Rho guanine nucleotide exchange factor (GEF) 12	chr9	42963843 - 43107239	-	NM_027144; ENSMUST00000072767; ENSMUST00000165665; AF467766
10505008	10.09	10.29	0.04	0.11	-1.15	0.009349	0.999971	Slc44a1	solute carrier family 44, member 1	chr4	53440657 - 53622470	+	NM_001159633; NM_133891; ENSMUST00000102911; ENSMUST00000107645; ENSMUST00000107646; ENSMUST00000107647; ENSMUST00000136607; AY249865; AY249866; BC010258; BC025941; BC113167; BC113169; XM_006537532; XM_006537533; ENSMUST00000107651
10441456	8.16	8.35	0.08	0.11	-1.14	0.009359	0.999971	Synj2	synaptojanin 2	chr17	5941403 - 6044290	+	NM_001113351; NM_001113352; NM_001113353; NM_001290698; NM_011523; XM_006523207; XM_006523212; XR_385129; ENSMUST00000061091; ENSMUST00000080283; ENSMUST00000115784; ENSMUST00000115785; ENSMUST00000115787; ENSMUST00000115788; ENSMUST00000115789; ENSMUST00000115790; ENSMUST00000115791; ENSMUST00000126881; ENSMUST00000134767; ENSMUST00000142409; ENSMUST00000146009; ENSMUST00000154114; AF041860; AF0…
10473519	5.85	5.7	0.05	0.06	1.11	0.009427	0.999971	Olfr1115	olfactory receptor 1115	chr2	87251939 - 87252919	+	NM_146297; ENSMUST00000081986; BC141024
10360914	8.94	8.8	0.08	0.06	1.11	0.009455	0.999971	Lyplal1	lysophospholipase-like 1	chr1	186087880 - 186117310	-	NM_146106; ENSMUST00000045388; BC027340
10433929	9.75	9.9	0.07	0.05	-1.12	0.009554	0.999971	Ppm1f	protein phosphatase 1F (PP2C domain containing)	chr16	16903321 - 16927362	+	NM_176833; ENSMUST00000027373; ENSMUST00000145978; BC042570
10354506	8.28	8.65	0.23	0.08	-1.29	0.009655	0.999971	Mfsd6	major facilitator superfamily domain containing 6	chr1	52656304 - 52727318	-	NM_133829; NM_178081; XM_006496374; XM_006496375; ENSMUST00000087701; ENSMUST00000147758; ENSMUST00000149887; ENSMUST00000156876; AB247936; AK046866; BC017534; ENSMUST00000147421; AK171946; BC039946
10482249	8.48	8.15	0.18	0.1	1.26	0.009739	0.999971	Nr6a1	nuclear receptor subfamily 6, group A, member 1	chr2	38723370 - 38927688	-	NM_001159548; NM_001159549; NM_010264; XM_006497710; ENSMUST00000076275; ENSMUST00000112877; ENSMUST00000142113; ENSMUST00000142130; ENSMUST00000168098; AF390896; U09563; U14666; XM_006497711
10408168	7.77	7.63	0.07	0.05	1.1	0.009798	0.999971	Abt1	activator of basal transcription 1	chr13	23418361 - 23423866	-	NM_013924; ENSMUST00000041782; AB021860; BC082609
10372652	7.73	8.37	0.26	0.24	-1.56	0.009814	0.999971	Lyz1	lysozyme 1	chr10	117287793 - 117292883	-	NM_013590; ENSMUST00000092162; BC061129
10360026	12.08	12.2	0.06	0.04	-1.09	0.010031	0.999971	Uqcrb; Gm2962; Gm5457; Gm16089	ubiquinol-cytochrome c reductase binding protein; predicted pseudogene 2962; predicted pseudogene 5457; predicted gene 16089	chr1	170925157 - 170925658	-	NM_026219; ENSMUST00000021993; ENSMUST00000159266; BC031607; BC086921; BC100601; ENSMUST00000022260; ENSMUST00000117679; ENSMUST00000174606
10426467	6.6	6.9	0.08	0.15	-1.23	0.010108	0.999971	Tmem117	transmembrane protein 117	chr15	94629185 - 95096098	+	NM_178789; ENSMUST00000080141; BC051178
10416437	10.25	10.37	0.05	0.07	-1.08	0.010127	0.999971	Lcp1	lymphocyte cytosolic protein 1	chr14	75136425 - 75230808	+	NM_001247984; NM_008879; XM_006518699; ENSMUST00000122840; ENSMUST00000131802; ENSMUST00000134114; ENSMUST00000145303; AK030987; BC022943; ENSMUST00000124499; D37837
10526441	11.73	12.22	0.29	0.1	-1.4	0.010272	0.999971	Upk3b	uroplakin 3B	chr5	136038496 - 136045299	+	NM_175309; ENSMUST00000062606; AY233463; BC061224; BC120594; BC137742
10499639	11.25	11.15	0.05	0.06	1.07	0.010278	0.999971	Cks1b	CDC28 protein kinase 1b	chr3	89415472 - 89418291	-	NM_016904; ENSMUST00000029679; ENSMUST00000107422; ENSMUST00000183484; AB025409; BC076579
10600169	12.68	12.9	0.14	0.08	-1.16	0.010352	0.999971	Bgn	biglycan	chrX	73483623 - 73496396	+	NM_007542; ENSMUST00000033741; ENSMUST00000133394; ENSMUST00000140803; ENSMUST00000141945; ENSMUST00000155231; ENSMUST00000169489; BC005452; BC019502; BC052857; BC057185; L20276; X53928
10603953	4.97	4.84	0.09	0.04	1.1	0.010411	0.999971	Gm5169; Gm10230; Gm10147; Gm10487; Gm14632; Gm10096; Gm10058; Gm10486; Gm14819; Gm6121; Gm14525; Gm4836; Gm2005; Gm10488; Gm2066; Gm5934; Gm2012; Gm2092; Gm2759; Gm5168; Gm2030; Gm4297; Slx; Gm2003; Gm5935; Gm2288; Gm7421; Gm2318; Gm1993; Gm7365; Gm7438; Gm7408; Gm7386; Gm3657; Gm7415; Gm7398; Gm7391; Gm7375; Gm14527; Gm3681; Gm6113; Gm16430; Gm16405; Gm16404; LOC102641137; Gm6664; Slxl1; Gm4732;…	predicted gene 5169; predicted gene 10230; predicted gene 10147; predicted gene 10487; predicted gene 14632; predicted gene 10096; predicted gene 10058; predicted gene 10486; predicted gene 14819; predicted gene 6121; predicted gene 14525; predicted gene 4836; predicted pseudogene 2005; predicted gene 10488; predicted pseudogene 2066; predicted gene 5934; predicted gene 2012; predicted gene 2092;…	chrX	26287181 - 26702638	-	NM_001040669; NM_001099347; NM_001099919; NM_001100609; NM_001100610; NM_001102678; NM_001109969; NM_001109970; NM_001110250; NM_001114754; NM_001162364; NM_009529; XM_006535351; ENSMUST00000075388; ENSMUST00000079797; ENSMUST00000096469; ENSMUST00000101645; ENSMUST00000101647; ENSMUST00000101654; ENSMUST00000101657; ENSMUST00000118046; ENSMUST00000119231; ENSMUST00000119362; ENSMUST00000119649; …
10455050	6.67	6.76	0.06	0.06	-1.06	0.010415	0.999971	Pcdhb2	protocadherin beta 2	chr18	37294840 - 37297624	+	NM_053127; ENSMUST00000056522; AY013781; BC141154
10429140	9.52	9.12	0.37	0.21	1.33	0.010561	0.999971	Ndrg1	N-myc downstream regulated gene 1	chr15	66929318 - 66969639	-	NM_008681; ENSMUST00000005256; ENSMUST00000164675; ENSMUST00000167817; ENSMUST00000168979; ENSMUST00000170903; ENSMUST00000171266; ENSMUST00000172447; BC015282; BC071235; BC141246; BC171968; U60593; U52073; ENSMUST00000171569; AK165007; ENSMUST00000163496; ENSMUST00000166420; ENSMUST00000168542; ENSMUST00000165966
10371379	10.4	10.67	0.08	0.18	-1.21	0.010646	0.999971	Nuak1	NUAK family, SNF1-like kinase, 1	chr10	84371304 - 84440471	-	NM_001004363; ENSMUST00000020220; ENSMUST00000129355; BC082328
10580522	9.13	9.71	0.25	0.22	-1.49	0.010774	0.999971	Tox3	TOX high mobility group box family member 3	chr8	90247040 - 90348532	-	NM_172913; XM_006530988; XM_006530990; ENSMUST00000109621; ENSMUST00000176034; ENSMUST00000176616; BC052044; EF410108
10432682	7.97	8.31	0.21	0.07	-1.26	0.010828	0.999971	Krt80	keratin 80	chr15	101349571 - 101370164	-	NM_028770; ENSMUST00000077196; BC119366; BC120601; XM_006521487; AK004811; AK171114; AK036900
10385297	7.2	7.75	0.23	0.2	-1.46	0.010846	0.999971	Gabra1	gamma-aminobutyric acid (GABA) A receptor, subunit alpha 1	chr11	42131480 - 42182930	-	NM_010250; XM_006532196; ENSMUST00000020707; ENSMUST00000132971; BC132331; BC137733; M86566; ENSMUST00000153147
10489904	9.74	9.83	0.06	0	-1.06	0.010962	0.999971	Spata2	spermatogenesis associated 2	chr2	167481136 - 167492874	-	NM_170756; ENSMUST00000057627; ENSMUST00000109211; AK122364; BC034597; ENSMUST00000147051
10495967	6.85	6.73	0.08	0.04	1.08	0.011015	0.999971	Tifa	TRAF-interacting protein with forkhead-associated domain	chr3	127789919 - 127798389	+	NM_145133; XM_006501239; ENSMUST00000054483; ENSMUST00000163775; ENSMUST00000164447; ENSMUST00000171621; AB062111; AK041891; AK149408; BC065775
10597833	7.99	8.1	0.06	0.06	-1.08	0.011102	0.999971	Sec22c	SEC22 vesicle trafficking protein homolog C (S. cerevisiae)	chr9	121681249 - 121705029	-	NM_001164562; NM_178677; XM_006512042; XM_006512044; ENSMUST00000078547; ENSMUST00000111560; ENSMUST00000132733; ENSMUST00000139193; BC046289
10410259	12.61	12.74	0.07	0.05	-1.1	0.011164	0.999971	Uqcrb; Gm5457; Gm16089; Gm2962	ubiquinol-cytochrome c reductase binding protein; predicted pseudogene 5457; predicted gene 16089; predicted pseudogene 2962	chr13	66900617 - 66905350	-	NM_026219; ENSMUST00000021993; BC031607; BC086921; BC100601; ENSMUST00000022260; ENSMUST00000117679; ENSMUST00000159266; ENSMUST00000174606
10350199	7.52	7.29	0.14	0.15	1.17	0.011176	0.999971	Cacna1s	calcium channel, voltage-dependent, L type, alpha 1S subunit	chr1	136052784 - 136119528	+	NM_001081023; NM_014193; XM_006529107; ENSMUST00000112064; ENSMUST00000112068; ENSMUST00000160641; ENSMUST00000161865; L06234
10435674	5.19	5.07	0.06	0.06	1.09	0.011209	0.999971	Gm25140	predicted gene, 25140	chr16	37980087 - 37980226	+	ENSMUST00000083254
10561927	10.27	10.67	0.27	0.05	-1.32	0.011234	0.999971	Aplp1	amyloid beta (A4) precursor-like protein 1	chr7	30434980 - 30445561	-	NM_007467; ENSMUST00000006828; BC021877; BC106158; L04538
10544997	3.25	3.35	0.03	0.06	-1.07	0.011316	0.999971	Vmn1r17	vomeronasal 1 receptor 17	chr6	57360467 - 57361378	-	NM_134171; ENSMUST00000176395
10502613	5.33	5.18	0.09	0.09	1.11	0.011388	0.999971	AI747448	expressed sequence AI747448	chr3	144910921 - 144932533	-	NM_001033199; ENSMUST00000098549; BC139088; BC139089; JN652132
10543762	4.08	4.01	0.1	0.04	1.05	0.011396	0.999971	Tsga13	testis specific gene A13	chr6	30896981 - 30915573	-	NM_054073; XM_006505392; XM_006505395; ENSMUST00000048580; AF294348; BC125597; BC125599
10560624	12.17	11.98	0.08	0.08	1.14	0.011561	0.999971	Apoe	apolipoprotein E	chr7	19696270 - 19699052	-	NM_009696; XM_006539484; ENSMUST00000003066; ENSMUST00000167646; ENSMUST00000172808; ENSMUST00000172983; ENSMUST00000173739; ENSMUST00000174064; ENSMUST00000174144; ENSMUST00000174355; BC028816; BC083351; CT010212; CT010356; M12414; ENSMUST00000174191; ENSMUST00000174710
10408335	9.67	10.02	0.18	0.13	-1.27	0.01157	0.999971	Aldh5a1	aldhehyde dehydrogenase family 5, subfamily A1	chr13	24911032 - 24937661	-	NM_172532; ENSMUST00000037615; BC138703
10436694	13.35	13.25	0.04	0.04	1.07	0.011603	0.999971	Rplp0; Gm8730; Gm14165; Gm9625	ribosomal protein, large, P0; predicted pseudogene 8730; predicted gene 14165; predicted gene 9625	chr16	85644570 - 85644810	+	NM_007475; ENSMUST00000086519; ENSMUST00000156359; BC003833; BC011106; BC011291; BC087887; BC089496; BC099384; ENSMUST00000076373; ENSMUST00000121456; ENSMUST00000180422
10439216	4.5	4.36	0.05	0.08	1.1	0.011603	0.999971	Gm23518	predicted gene, 23518	chr16	35387836 - 35388072	-	ENSMUST00000082835
10395463	7.22	7.39	0.1	0.05	-1.12	0.011631	0.999971	Gm7008	predicted gene 7008	chr12	40222758 - 40225235	+	ENSMUST00000038121; ENSMUST00000171356
10368224	7.77	7.62	0.08	0.08	1.11	0.011686	0.999971	E030030I06Rik	RIKEN cDNA E030030I06 gene	chr10	22144421 - 22148823	-	NM_001254744; NM_001254745; ENSMUST00000069372; ENSMUST00000179054; ENSMUST00000180697; ENSMUST00000180726; ENSMUST00000181614
10414714	6.41	6.26	0.11	0.11	1.11	0.011786	0.999971			chr14	52654817 - 52655327	+
10580469	6.58	6.23	0.25	0.1	1.28	0.011859	0.999971	Cbln1	cerebellin 1 precursor protein	chr8	87468867 - 87472296	-	NM_019626; ENSMUST00000034076; ENSMUST00000169693; BC051956; BC055730; BC132120; BC132122; X61448
10389022	9.93	10.24	0.19	0.11	-1.24	0.012031	0.999971	Myo1d	myosin ID	chr11	80484226 - 80557606	-	NM_177390; ENSMUST00000041065
10555177	5.02	4.8	0.09	0.09	1.17	0.012042	0.999971	Gm23040	predicted gene, 23040	chr7	98506954 - 98507116	+	ENSMUST00000083869
10499483	10.15	9.93	0.09	0.1	1.16	0.012083	0.999971	Fdps	farnesyl diphosphate synthetase	chr3	89093588 - 89101945	-	NM_001253751; NM_134469; ENSMUST00000081848; AF309508; BC048497; BC087886; CT010365
10428089	6.95	7.38	0.24	0.17	-1.35	0.01218	0.999971	Nipal2	NIPA-like domain containing 2	chr15	34572799 - 34679212	-	NM_145469; XM_006520056; ENSMUST00000040791; BC016107; BC030399; BC058207; AK132530
10523727	9.59	9.81	0.07	0.07	-1.16	0.012479	0.999971	Pkd2	polycystic kidney disease 2	chr5	104459450 - 104505819	+	NM_008861; ENSMUST00000086831; ENSMUST00000130931; AF014010; AK128961; AK164673; FJ609779; XR_389263; ENSMUST00000133540; AK144421
10361375	10.06	9.88	0.09	0.05	1.13	0.012513	0.999971	Fbxo5	F-box protein 5	chr10	5799157 - 5805464	-	NM_025995; ENSMUST00000019907; BC053434
10552356	3.03	3.21	0.09	0.04	-1.13	0.01252	0.999971	Gm10351	predicted gene 10351	chr7	43099719 - 43099843	+	ENSMUST00000087694; AB010332
10414278	7.91	8.09	0.14	0.06	-1.13	0.012555	0.999971	Gpr137c	G protein-coupled receptor 137C	chr14	45219717 - 45280077	+	AK082691; NM_027518; ENSMUST00000146150; ENSMUST00000147957; AK018183; ENSMUST00000151749
10465844	8.73	8.61	0.08	0.06	1.09	0.01275	0.999971	Asrgl1	asparaginase like 1	chr19	9111719 - 9135566	-	NM_025610; ENSMUST00000049948; AK010381; BC016106
10398306	7.26	7.11	0.03	0.07	1.11	0.012766	0.999971	Wdr25	WD repeat domain 25	chr12	108897898 - 108965190	+	NM_177602; XM_006515657; XM_006515660; XM_006515661; XM_006515664; ENSMUST00000047115; ENSMUST00000167816; AK147993
10484440	11.58	11.65	0.03	0.02	-1.05	0.01285	0.999971	Zdhhc5	zinc finger, DHHC domain containing 5	chr2	84687920 - 84715156	-	NM_144887; ENSMUST00000035840; AY894891; BC020051; BC065155
10530087	4.74	4.82	0.03	0.06	-1.06	0.012894	0.999971	Gm10441	predicted gene 10441	chr5	53519535 - 53519696	-	AK144996
10532277	3.66	3.91	0.15	0.09	-1.19	0.01296	0.999971	Vmn2r12; Vmn2r13	vomeronasal 2, receptor 12; vomeronasal 2, receptor 13	chr5	109085858 - 109174319	-	NM_001104623; NM_001104624; ENSMUST00000053253; ENSMUST00000095922
10474656	4.52	4.72	0.11	0.06	-1.15	0.012977	0.999971	Tmco5	transmembrane and coiled-coil domains 5	chr2	116878708 - 116892494	+	NM_026104; XM_006500078; ENSMUST00000028834; ENSMUST00000123598; ENSMUST00000146144; ENSMUST00000155470; BC049568
10563659	9.01	9.12	0.02	0.06	-1.08	0.012989	0.999971	Spty2d1	SPT2, Suppressor of Ty, domain containing 1 (S. cerevisiae)	chr7	46990649 - 47008209	-	NM_175318; ENSMUST00000061639; BC079859
10542181	4.96	4.78	0.14	0.11	1.13	0.013017	0.999971	Clec9a	C-type lectin domain family 9, member a	chr6	129408862 - 129424762	+	NM_001205363; NM_001205364; NM_172732; ENSMUST00000058352; ENSMUST00000088075; ENSMUST00000164513; BC087955; EU339277; EU339278; EU339279; EU339280; NM_001205365; XR_377442
10498038	10.81	10.87	0.03	0.04	-1.04	0.01303	0.999971	Elf2	E74-like factor 2	chr3	51255230 - 51340625	-	NM_001291059; NM_001291062; NM_001291063; XM_006502033; XM_006502034; ENSMUST00000062009; ENSMUST00000108051; ENSMUST00000108053; ENSMUST00000183463; AF256216; AF256218; AF256219; BC051937; BC092057; NM_023502; ENSMUST00000091144; ENSMUST00000163748; AF256217; ENSMUST00000183338; BC005619; BC027739; ENSMUST00000184677
10380238	10.16	10.05	0.07	0.06	1.08	0.013073	0.999971	Mrps23	mitochondrial ribosomal protein S23	chr11	88204418 - 88211507	+	NM_001291270; NM_001291271; NM_001291272; NM_001291273; NM_024174; NR_111902; ENSMUST00000024486; ENSMUST00000107915; ENSMUST00000118784; ENSMUST00000144070; ENSMUST00000183742; BC019980; ENSMUST00000139170
10412711	12.4	12.54	0.09	0.06	-1.1	0.013076	0.999971	Uqcrb; Gm5457; Gm16089; Gm2962	ubiquinol-cytochrome c reductase binding protein; predicted pseudogene 5457; predicted gene 16089; predicted pseudogene 2962	chr14	12867553 - 12867888	+	NM_026219; ENSMUST00000021993; ENSMUST00000022260; BC031607; BC086921; BC100601; ENSMUST00000117679; ENSMUST00000159266; ENSMUST00000174606
10569280	9.54	9.82	0.25	0.08	-1.22	0.013337	0.999971	Dusp8	dual specificity phosphatase 8	chr7	142081470 - 142095042	-	NM_008748; XM_006508509; ENSMUST00000039926; ENSMUST00000143661; BC052705
10436634	4.67	4.52	0.07	0.07	1.11	0.013364	0.999971	Gm16509	predicted gene 16509	chr16	80949655 - 80949969	+	XM_006543340
10600539	5.93	5.61	0.12	0.19	1.25	0.013442	0.999971	Magea7-ps	melanoma antigen, family A, 7, pseudogene	chrX	76347394 - 76347636	+	ENSMUST00000117727; BC127031
10517967	11.31	11.45	0.08	0.09	-1.1	0.013466	0.999971	Fblim1	filamin binding LIM protein 1	chr4	141576062 - 141606032	-	NM_001163256; NM_133754; XM_006539216; ENSMUST00000006381; ENSMUST00000105784; ENSMUST00000105785; ENSMUST00000129602; ENSMUST00000130181; ENSMUST00000141518; ENSMUST00000147764; ENSMUST00000147785; ENSMUST00000153189; AK010660; BC004777
10513186	6.99	7.14	0.07	0.07	-1.11	0.013482	0.999971	Gm12538	predicted gene 12538	chr4	57413711 - 57414196	-	XM_006543852; ENSMUST00000120064
10502052	6.73	6.98	0.11	0.04	-1.18	0.013504	0.999971	Alpk1	alpha-kinase 1	chr3	127685915 - 127780496	-	NM_027808; XM_006502104; XR_375582; ENSMUST00000029662; ENSMUST00000160586; ENSMUST00000161239; AK041315; AK173191
10378126	10.36	10.43	0.04	0.02	-1.05	0.013757	0.999971	Ankfy1	ankyrin repeat and FYVE domain containing 1	chr11	72690002 - 72772146	+	NM_009671; ENSMUST00000102548; ENSMUST00000127610; ENSMUST00000155998; AB011370; AB098329; BC139231; BC145583
10502890	9.68	9.86	0.06	0.1	-1.13	0.013879	0.999971	St6galnac3	ST6 (alpha-N-acetyl-neuraminyl-2,3-beta-galactosyl-1,3)-N-acetylgalactosaminide alpha-2,6-sialyltransferase 3	chr3	153202509 - 153725133	-	NM_011372; XM_006501219; XM_006501220; XM_006501221; ENSMUST00000064460; BC058387; BC131987; BC132317; Y11342; XM_006501222
10473604	5.1	4.9	0.11	0.06	1.14	0.013984	0.999971	Olfr475-ps1; Olfr1192-ps1; Gm13759	olfactory receptor 475, pseudogene 1; olfactory receptor 1192, pseudogene 1; predicted gene 13759	chr2	88623305 - 88624242	+	ENSMUST00000117982; ENSMUST00000120518; ENSMUST00000155234
10454469	10.15	10.22	0.05	0.04	-1.05	0.01404	0.999971	Ammecr1l	AMME chromosomal region gene 1-like	chr18	31759880 - 31782743	+	NM_001242430; NM_153515; ENSMUST00000115808; BC034661; BC056948; AK030009; AK054131
10453692	7.2	7.54	0.15	0.12	-1.27	0.014092	0.999971			chr18	6557130 - 6557799	+
10358272	7.79	8.09	0.18	0.13	-1.24	0.014136	0.999971	Lhx9	LIM homeobox protein 9	chr1	138825186 - 138847579	-	NM_001025565; NM_001042577; NM_010714; ENSMUST00000019374; ENSMUST00000093486; ENSMUST00000112026; AF113518; AJ243851; BC072623; XM_006529172; ENSMUST00000046870; ENSMUST00000112030
10507273	9.87	10.05	0.12	0.08	-1.14	0.014307	0.999971	Pik3r3	phosphatidylinositol 3 kinase, regulatory subunit, polypeptide 3 (p55)	chr4	116221914 - 116303056	+	NM_181585; ENSMUST00000030464; ENSMUST00000106490; BC053102
10468584	9.44	9.3	0.07	0.04	1.1	0.01436	0.999971	Zdhhc6	zinc finger, DHHC domain containing 6	chr19	55298296 - 55316032	-	NM_001033573; NM_025883; XM_006527268; XM_006527270; ENSMUST00000076891; AK035172; AK144128; BC019614; BC033317; AK038177; AK077838; AK168497
10427095	9.68	10	0.21	0.1	-1.25	0.014438	0.999971	Tenc1	tensin like C1 domain-containing phosphatase	chr15	102102173 - 102116399	+	NM_153533; XM_006520691; ENSMUST00000046144; ENSMUST00000169627; AF424789; AK158009; BC042190
10454030	6.07	5.97	0.06	0.06	1.07	0.014474	0.999971	Cabyr	calcium-binding tyrosine-(Y)-phosphorylation regulated (fibrousheathin 2)	chr18	12741355 - 12755142	+	NM_001042418; NM_001042419; NM_001042420; NM_027687; ENSMUST00000080415; ENSMUST00000115857; ENSMUST00000119108; ENSMUST00000150758; AF359382; AF359384; AF359385; NM_181731; XM_006526247; ENSMUST00000121018; AF359383; BC107271; BC107272
10415844	12.62	12.7	0.06	0.04	-1.06	0.014502	0.999971	Ctsb	cathepsin B	chr14	63122462 - 63145921	+	NM_007798; ENSMUST00000006235; BC006656; M14222
10504916	9.64	9.84	0.09	0.09	-1.15	0.014534	0.999971	Gm12452	predicted gene 12452	chr4	49412307 - 49412637	+	ENSMUST00000117128
10345228	7.76	7.66	0.06	0.08	1.07	0.014738	0.999971	1700001G17Rik	RIKEN cDNA 1700001G17 gene	chr1	33669824 - 33670706	+	NR_033199
10568982	6.62	6.45	0.08	0.06	1.13	0.014777	0.999971	Zfp941	zinc finger protein 941	chr7	140808074 - 140822132	-	NM_001001180; ENSMUST00000080651; ENSMUST00000106052; AK141045; BC066028; BC068250; ENSMUST00000150053
10394674	9.97	10.3	0.11	0.23	-1.26	0.014796	0.999971	Socs2; Gm9847	suppressor of cytokine signaling 2; predicted pseudogene 9847	chr12	14494561 - 14495157	+	NM_001168655; NM_001168656; NM_001168657; NM_007706; XM_006513513; XM_006513517; XM_006513518; ENSMUST00000020215; ENSMUST00000052528; ENSMUST00000119917; ENSMUST00000134918; ENSMUST00000139210; ENSMUST00000170690; ENSMUST00000172070; BC106153; U88327; ENSMUST00000155148; ENSMUST00000129942; ENSMUST00000135822; ENSMUST00000150432
10519693	8.62	9.06	0.28	0.17	-1.36	0.014854	0.999971	Sema3d	sema domain, immunoglobulin domain (Ig), short basic domain, secreted, (semaphorin) 3D	chr5	12383556 - 12587058	+	NM_028882; ENSMUST00000030868; BC138131; AK153839; AK051165; AK134412
10569848	10.1	10.04	0.03	0.04	1.05	0.0149	0.999971	Stxbp2	syntaxin binding protein 2	chr8	3631139 - 3643644	+	NM_011503; XM_006508742; XM_006508744; ENSMUST00000004745; ENSMUST00000159370; ENSMUST00000159888; ENSMUST00000159911; ENSMUST00000160708; ENSMUST00000162737; ENSMUST00000162867; ENSMUST00000163044; AF263345; BC008102; D42068; U19520; ENSMUST00000161629
10368999	6.52	6.39	0.06	0.09	1.09	0.01509	0.999971	Grik2	glutamate receptor, ionotropic, kainate 2 (beta 2)	chr10	49100989 - 49788667	-	NM_001111268; NM_010349; XM_006512543; XM_006512544; XM_006512545; ENSMUST00000079751; ENSMUST00000105483; ENSMUST00000105484; ENSMUST00000105485; ENSMUST00000105486; ENSMUST00000105487; BC060154; D10054; ENSMUST00000147808; AK034147
10521616	7.22	7.65	0.18	0.22	-1.34	0.015175	0.999971	C1qtnf7	C1q and tumor necrosis factor related protein 7	chr5	43515588 - 43618817	+	NM_001135172; NM_175425; XM_006503666; XM_006503667; ENSMUST00000076939; ENSMUST00000121872; ENSMUST00000144558; ENSMUST00000167522; BC090967; DQ002400
10377215	8.98	9.06	0.09	0.06	-1.06	0.015224	0.999971	Gas7	growth arrest specific 7	chr11	67455592 - 67684974	+	XM_006532202; ENSMUST00000108681; ENSMUST00000136796; ENSMUST00000140863; AF133184; AK076926; AK172943; U19860; NM_008088; ENSMUST00000041611; NM_001109657; NM_001277079; NM_001277080; ENSMUST00000108680; ENSMUST00000108682; BC120528; BC120530; ENSMUST00000147276; ENSMUST00000151784
10500283	9.69	9.26	0.31	0.07	1.34	0.015254	0.999971	Car14	carbonic anhydrase 14	chr3	95897768 - 95904639	-	NM_011797; ENSMUST00000036181; ENSMUST00000147962; AB005450; BC046995
10388284	5.13	4.96	0.12	0.07	1.12	0.015257	0.999971	Olfr389	olfactory receptor 389	chr11	73776387 - 73777325	-	NM_147009; ENSMUST00000122224; ENSMUST00000124927
10525872	8.35	8.46	0.05	0.06	-1.08	0.015323	0.999971	Zfp664	zinc finger protein 664	chr5	124862764 - 124902693	+	ENSMUST00000141533; AK035022; NM_001081750; ENSMUST00000111417; ENSMUST00000130616
10581654	6.12	6.6	0.25	0.14	-1.4	0.015336	0.999971	Calb2	calbindin 2	chr8	110142536 - 110168206	-	NM_007586; ENSMUST00000003754; BC017646; AK032171
10603911	4.26	3.89	0.15	0.16	1.29	0.015404	0.999971			chrX	24407176 - 24418515	-
10366362	4.73	4.91	0.09	0.08	-1.13	0.015621	0.999971	Glipr1l1	GLI pathogenesis-related 1 like 1	chr10	112060189 - 112078506	+	NM_027018; ENSMUST00000073617; XM_006514047
10448390	7.25	7.13	0.06	0.08	1.08	0.015623	0.999971	Prss41	protease, serine 41	chr17	23836785 - 23844172	-	NM_027644; ENSMUST00000024926; ENSMUST00000122936; ENSMUST00000151797; AB049453; AK049297; BC150797; ENSMUST00000141788
10442580	12.86	12.79	0.04	0.03	1.05	0.015649	0.999971	Rps2; Gm8842; Gm8841; Gm10420; Gm6139	ribosomal protein S2; predicted gene 8842; predicted gene 8841; predicted gene 10420; predicted gene 6139	chr17	24720107 - 24721924	+	NM_008503; ENSMUST00000054289; ENSMUST00000122809; ENSMUST00000129984; ENSMUST00000146867; ENSMUST00000152407; ENSMUST00000170715; AK004568; AK163821; BC087956; BC091730; BC094058; BC106136; BC110678
10493879	5.3	5.11	0.04	0.11	1.14	0.015664	0.999971	Sprr2i	small proline-rich protein 2I	chr3	92407991 - 92409271	+	NM_011475; ENSMUST00000047264; AY158993
10604713	7.92	8.22	0.19	0.18	-1.23	0.015869	0.999971	Arhgef6	Rac/Cdc42 guanine nucleotide exchange factor (GEF) 6	chrX	57231487 - 57338729	-	NM_152801; XM_006528316; ENSMUST00000033468; ENSMUST00000114735; ENSMUST00000151768; ENSMUST00000175900; AF393831; AK006635; BC019723; ENSMUST00000134028; ENSMUST00000176986; AK028642
10555913	5.43	5.31	0.07	0.05	1.09	0.015882	0.999971	Olfr688; Olfr687; Olfr689	olfactory receptor 688; olfactory receptor 687; olfactory receptor 689	chr7	105275496 - 105276461	+	NM_001011533; XM_006544290; ENSMUST00000098154; ENSMUST00000098155; NM_146750; ENSMUST00000098153; BC119379
10362426	5.38	5.87	0.2	0.35	-1.4	0.015899	0.999971	Trdn	triadin	chr10	33334982 - 33335014	+	NM_029726; ENSMUST00000095762
10397741	11.01	10.84	0.09	0.08	1.13	0.015904	0.999971	Psmc1	protease (prosome, macropain) 26S subunit, ATPase 1	chr12	100110209 - 100123365	+	NM_008947; ENSMUST00000021595; BC003860; U39302
10474514	5.41	5.64	0.08	0.11	-1.18	0.016022	0.999971	Olfr1301	olfactory receptor 1301	chr2	111754251 - 111755189	+	NM_146887; ENSMUST00000080094
10364559	9.77	9.63	0.12	0.07	1.1	0.016023	0.999971	Arid3a	AT rich interactive domain 3A (BRIGHT-like)	chr10	79927072 - 79955012	+	NM_001288625; NM_001288626; NM_007880; ENSMUST00000019708; ENSMUST00000105376; ENSMUST00000105377; ENSMUST00000135005; BC050925; U60335
10565218	7	7.16	0.1	0.08	-1.11	0.016056	0.999971	Il16	interleukin 16	chr7	83643063 - 83735523	-	NM_010551; XM_006507384; ENSMUST00000001792; ENSMUST00000145610; ENSMUST00000153560; AF006001; AF017111; AF175292; AK038319; AK137237; AK220455; BC026894; BC058709; XR_378217; AK038014
10349752	9.4	9.51	0.06	0.04	-1.08	0.016285	0.999971	Elk4	ELK4, member of ETS oncogene family	chr1	132007876 - 132032605	+	ENSMUST00000027696; ENSMUST00000147218; BC004798; BC144844; BC145795; NM_007923; ENSMUST00000086556; XM_006529130; ENSMUST00000146432; AK054075
10593882	7.39	7.28	0.08	0.05	1.08	0.016292	0.999971	Gm10658	predicted gene 10658	chr9	57056983 - 57057126	-	NR_045886; ENSMUST00000128125
10362499	8.03	8.44	0.12	0.22	-1.32	0.0163	0.999971	Frk	fyn-related kinase	chr10	34483399 - 34610329	+	NM_001159544; NM_010237; ENSMUST00000019913; ENSMUST00000170771; AK077264; BC007137; L36132
10597518	9.69	9.9	0.13	0.1	-1.15	0.016354	0.999971	Tgfbr2	transforming growth factor, beta receptor II	chr9	116084293 - 116175289	-	NM_009371; NM_029575; ENSMUST00000035014; ENSMUST00000061101; AF406755; AK053793; S69114
10387368	10.6	10.3	0.2	0.06	1.24	0.016615	0.999971	Tmem88	transmembrane protein 88	chr11	69396519 - 69398234	-	NM_025915; ENSMUST00000050140; BC120912
10560190	10.49	10.66	0.1	0.07	-1.12	0.016626	0.999971	Ehd2	EH-domain containing 2	chr7	15946966 - 15967535	-	NM_153068; ENSMUST00000098799; AY531389; BC027084; BC113161
10540935	11.02	11.16	0.09	0.07	-1.11	0.01671	0.999971	Cand2	cullin-associated and neddylation-dissociated 2 (putative)	chr6	115774575 - 115804869	+	NM_025958; ENSMUST00000075995; AK170420; BC056365
10385523	6.21	6.08	0.06	0.07	1.09	0.016845	0.999971	Gm12186	predicted gene 12186	chr11	48996666 - 48997680	-	ENSMUST00000119050
10572861	7.91	7.58	0.22	0.11	1.25	0.017078	0.999971	F2rl3	coagulation factor II (thrombin) receptor-like 3	chr8	72761880 - 72763885	+	XM_006530660; BC119461; NM_007975; ENSMUST00000058099; AF080215
10360957	9.83	9.89	0.06	0.02	-1.04	0.017106	0.999971	Kctd3	potassium channel tetramerisation domain containing 3	chr1	188971095 - 189007840	-	NM_172650; ENSMUST00000085678; BC061458; BC079581; AK033491
10459918	9.48	9.39	0.04	0.07	1.06	0.017144	0.999971	Rbfa	ribosome binding factor A	chr18	80192264 - 80200637	-	NM_199197; ENSMUST00000025462; BC064066
10575693	7.51	8.04	0.21	0.33	-1.45	0.017155	0.999971	Vat1l	vesicle amine transport protein 1 homolog-like (T. californica)	chr8	114205630 - 114374071	+	NM_173016; ENSMUST00000049509; ENSMUST00000124143; ENSMUST00000142591; ENSMUST00000150963; AK035009; BC056927
10596931	10.33	10.45	0.07	0.1	-1.09	0.017167	0.999971	Wdr6	WD repeat domain 6	chr9	108572311 - 108578739	-	NM_031392; ENSMUST00000068700; AB041854; AF348591; BC035951; BC050894; BC054367
10353991	13.1	13.05	0.03	0.03	1.03	0.017182	0.999971	Rpl12; LOC102635048; LOC102635609; Rpl12-ps1; Gm11425; Gm7117; Gm20430; LOC102641574; LOC102640707; Gm12038; Rpl12-ps2; Gm15793; Gm6285; Gm16519	ribosomal protein L12; 60S ribosomal protein L12-like; uncharacterized LOC102635609; ribosomal protein L12, pseudogene 1; predicted gene 11425; predicted pseudogene 7117; predicted gene 20430; predicted gene 12038; ribosomal proteimn L12-ps2; predicted gene 15793; predicted gene 6285; predicted gene, 16519	chr1	36957930 - 36958680	-	NM_009076; XM_006534601; XR_381426; XR_381427; ENSMUST00000076703; ENSMUST00000092620; ENSMUST00000102811; ENSMUST00000116168; ENSMUST00000119608; ENSMUST00000126610; ENSMUST00000168697; ENSMUST00000172474; AK167761; BC018321; BC081469; BC090393; L04280; XM_006544604; XM_006544729; ENSMUST00000071515; ENSMUST00000117322; ENSMUST00000121298; ENSMUST00000121857; ENSMUST00000122012; BC075731; ENSMUS…
10552608	4.26	3.99	0.11	0.11	1.2	0.017232	0.999971	Klk1b3	kallikrein 1-related peptidase b3	chr7	44198230 - 44202351	+	NM_008693; ENSMUST00000085450; BC132657; BC132659
10556162	4.55	4.34	0.1	0.1	1.16	0.017267	0.999971	Olfr512	olfactory receptor 512	chr7	108713320 - 108714375	+	NM_146724; ENSMUST00000074730; BC116968
10508115	11.21	11.37	0.08	0.08	-1.12	0.017319	0.999971	Stk40	serine/threonine kinase 40	chr4	126103972 - 126140979	+	NM_001145827; NM_028800; XM_006503442; ENSMUST00000094761; ENSMUST00000116286; ENSMUST00000139188; ENSMUST00000139524; AY336057; BC046981
10433219	11.05	11.16	0.05	0.05	-1.08	0.017319	0.999971	Naa60; Gm20695	N(alpha)-acetyltransferase 60, NatF catalytic subunit; predicted gene 20695	chr16	3884683 - 3904766	+	NM_001290689; NM_029090; XM_006522680; ENSMUST00000006138; ENSMUST00000115860; ENSMUST00000143537; ENSMUST00000150655; ENSMUST00000151988; ENSMUST00000175809; ENSMUST00000176224; ENSMUST00000176625; BC004837; ENSMUST00000176233; ENSMUST00000135093; ENSMUST00000140832; ENSMUST00000147949; AK039910
10401637	10.56	10.66	0.03	0.06	-1.07	0.017376	0.999971	Nek9	NIMA (never in mitosis gene a)-related expressed kinase 9	chr12	85299513 - 85339346	-	NM_145138; XM_006515708; ENSMUST00000040992; BC024926; BC117971; BC117972
10544148	9.03	8.85	0.05	0.14	1.13	0.017506	0.999971	Kdm7a	lysine (K)-specific demethylase 7A	chr6	39138656 - 39138988	-	NM_001033430; ENSMUST00000002305
10455961	6.07	6.65	0.32	0.4	-1.5	0.017568	0.999971	Iigp1	interferon inducible GTPase 1	chr18	60376047 - 60392634	+	NM_001146275; NM_021792; ENSMUST00000032473; ENSMUST00000066912; AF194871; BC004649; CT010300; AK089702
10556246	10.24	10.14	0.05	0.05	1.07	0.017605	0.999971	Zfp143	zinc finger protein 143	chr7	110061217 - 110095394	+	NM_009281; ENSMUST00000084727; ENSMUST00000169638; AF011758; AK029926; BC037658
10413229	10.79	11	0.15	0.09	-1.16	0.017678	0.999971	Anxa11; Gm2274; Gm2260	annexin A11; predicted gene 2274; predicted gene 2260	chr14	25842170 - 25886804	+	NM_013469; ENSMUST00000022416; ENSMUST00000112364; ENSMUST00000124704; ENSMUST00000133547; AK044203; AK170850; BC012875; CT010331; U65986
10484839	5.26	5.42	0.11	0.16	-1.12	0.017737	0.999971	Olfr1249	olfactory receptor 1249	chr2	89629940 - 89630896	-	NM_001011796; ENSMUST00000099769
10592266	7.41	7.28	0.06	0.06	1.09	0.017802	0.999971	Slc37a2	solute carrier family 37 (glycerol-3-phosphate transporter), member 2	chr9	37229149 - 37255630	-	NM_001145960; NM_020258; ENSMUST00000115068; ENSMUST00000161114; ENSMUST00000162018; AF121081; AK030881; BC063326
10400633	3.49	3.36	0.07	0.05	1.09	0.017804	0.999971	Gm24499	predicted gene, 24499	chr12	69152274 - 69152377	-	ENSMUST00000158446
10359816	9.41	9.73	0.16	0.21	-1.25	0.017811	0.999971	Pogk	pogo transposable element with KRAB domain	chr1	166384622 - 166409806	-	NM_001142948; NM_175170; ENSMUST00000079972; ENSMUST00000111411; ENSMUST00000128861; ENSMUST00000131487; ENSMUST00000135673; ENSMUST00000169324; BC072587; ENSMUST00000148243
10604587	5.39	5.15	0.13	0.07	1.18	0.017822	0.999971	Mir363	microRNA 363	chrX	52741693 - 52741767	-	NR_029853; ENSMUST00000093598
10346321	6.3	6.48	0.06	0.13	-1.13	0.017958	0.999971	Gm10561	predicted gene 10561	chr1	55226727 - 55228696	+	XR_399327; ENSMUST00000181563; AK135004
10508907	5.73	5.27	0.33	0.21	1.37	0.01797	0.999971			chr4	134003363 - 134004887	+
10498064	9.97	10.09	0.06	0.08	-1.09	0.017971	0.999971	Setd7	SET domain containing (lysine methyltransferase) 7	chr3	51515318 - 51560823	-	NM_080793; ENSMUST00000037141; AF448509; BC050190
10482517	7.28	7.46	0.2	0.07	-1.13	0.018016	0.999971	Nmi	N-myc (and STAT) interactor	chr2	51948505 - 51973096	-	NM_001141948; NM_001141949; NM_019401; XM_006498219; ENSMUST00000028314; ENSMUST00000112705; ENSMUST00000142868; ENSMUST00000145481; AF019249; BC002019; CT010361
10462499	3.75	3.63	0.09	0.04	1.08	0.018313	0.999971			chr19	32074064 - 32074923	+
10375679	10.01	10.13	0.04	0.05	-1.08	0.018328	0.999971	Tbc1d9b	TBC1 domain family, member 9B	chr11	50131373 - 50172777	+	NM_001290759; NM_001290760; NM_029745; XM_006534458; XR_388552; ENSMUST00000093138; ENSMUST00000101270; AK166472; BC062928; BC065080; AK153522
10381122	12.03	12.16	0.09	0.05	-1.1	0.01835	0.999971	Fkbp10	FK506 binding protein 10	chr11	100415557 - 100424825	+	NM_001163481; NM_010221; ENSMUST00000001595; ENSMUST00000134815; BC029546; L07063; ENSMUST00000107400; ENSMUST00000139084
10584615	9.17	9.06	0.07	0.07	1.08	0.018443	0.999971	Pvrl1	poliovirus receptor-related 1	chr9	43744576 - 43807461	+	NM_021424; ENSMUST00000034510; AF239762; AF270977; AF297665; BC060694
10344897	10.01	10.42	0.16	0.24	-1.33	0.01848	0.999971	Sulf1	sulfatase 1	chr1	12692442 - 12860377	+	NM_001198565; NM_172294; ENSMUST00000088585; ENSMUST00000177608; AY101178; BC034547; BC049276; NM_001198566; ENSMUST00000180062; AK045002; XM_006495515; AK037389
10581013	12.13	12.33	0.1	0.14	-1.16	0.018529	0.999971	Cdh11	cadherin 11	chr8	102632995 - 102785111	-	NM_009866; XM_006530624; ENSMUST00000075190; BC046314; D21253; D31963; X77557; AK045023
10396896	10.36	10.49	0.05	0.06	-1.09	0.018559	0.999971	Slc39a9	solute carrier family 39 (zinc transporter), member 9	chr12	80644239 - 80683336	+	NM_026244; XM_006516032; ENSMUST00000085245; AK080462; BC058649; BC117754; BC117755; BC158056; AK014734
10567645	8.32	8.52	0.15	0.04	-1.15	0.018601	0.999971	Ears2	glutamyl-tRNA synthetase 2 (mitochondrial)(putative)	chr7	122037213 - 122067063	-	NM_026140; XM_006508126; ENSMUST00000033159; ENSMUST00000151530; AK129469; BC025907; ENSMUST00000147397
10393614	8.2	8.35	0.08	0.07	-1.11	0.018674	0.999971	Cbx8	chromobox 8	chr11	119038436 - 119040913	-	NM_013926; XM_006533519; ENSMUST00000026663; ENSMUST00000128019; ENSMUST00000143831; AF180370; BC014815; AK051905
10455139	6.77	6.89	0.15	0.09	-1.09	0.018702	0.999971	Pcdhb22	protocadherin beta 22	chr18	37518353 - 37521419	+	NM_053147; ENSMUST00000097609; AF326315; AY013784; BC094239
10392415	7.24	7.12	0.05	0.07	1.08	0.018714	0.999971	Rgs9	regulator of G-protein signaling 9	chr11	109225355 - 109298129	-	NM_001165934; ENSMUST00000106706; AF011358; BC129898; NM_011268; XM_006532607; ENSMUST00000020920; AF125046; BC129899; ENSMUST00000103062; ENSMUST00000106704; AK164961; AK166518
10566326	7.94	8.33	0.18	0.14	-1.31	0.018761	0.999971	Trim12a	tripartite motif-containing 12A	chr7	104244005 - 104315495	-	NM_023835; XM_006508310; ENSMUST00000070943; ENSMUST00000106837; ENSMUST00000106839; AF220126; BC094899
10495183	8.17	8.12	0.04	0.02	1.04	0.018761	0.999971	Kcna3	potassium voltage-gated channel, shaker-related subfamily, member 3	chr3	107036284 - 107038009	+	NM_008418; ENSMUST00000052718; BC132349; BC137667
10510861	8.17	8.35	0.08	0.11	-1.13	0.018818	0.999971	Megf6	multiple EGF-like-domains 6	chr4	154177039 - 154254675	+	NM_001162977; XM_006538827; ENSMUST00000030897; ENSMUST00000152159
10370446	9.76	9.88	0.07	0.03	-1.09	0.018905	0.999971	Trappc10; LOC102641872	trafficking protein particle complex 10; trafficking protein particle complex subunit 10-like	chr10	78187856 - 78244502	-	NM_001081055; ENSMUST00000000384; XM_006544783; AK045712
10358050	11.67	11.53	0.06	0.11	1.1	0.019127	0.999971	Timm17a	translocase of inner mitochondrial membrane 17a	chr1	135301535 - 135313737	-	NM_011590; ENSMUST00000081104; ENSMUST00000134088; ENSMUST00000152706; AF106620; BC010830; BC098216; ENSMUST00000125454
10508012	9.69	10.07	0.33	0.15	-1.31	0.019173	0.999971	Rspo1	R-spondin homolog (Xenopus laevis)	chr4	124986430 - 125009099	+	NM_138683; ENSMUST00000030687; AB016768; BC138831; BC138833
10379006	7.69	7.74	0.05	0.03	-1.03	0.019231	0.999971	Dhrs13	dehydrogenase/reductase (SDR family) member 13	chr11	78032313 - 78037864	+	NM_183286; ENSMUST00000021187; ENSMUST00000092881; ENSMUST00000122342; ENSMUST00000144028; BC115881
10385533	5.92	5.66	0.12	0.16	1.19	0.019232	0.999971	Tgtp2; Tgtp1; Gm12185	T cell specific GTPase 2; T cell specific GTPase 1; predicted gene 12185	chr11	49058232 - 49081472	-	NM_001145164; NM_011579; ENSMUST00000046745; ENSMUST00000068063; ENSMUST00000146439; BC085259; L38444; U15636; AK166353; BC034256; BC093522; ENSMUST00000059930; ENSMUST00000128411; ENSMUST00000132745
10471419	8.36	8.54	0.06	0.09	-1.13	0.019256	0.999971	Naif1	nuclear apoptosis inducing factor 1	chr2	32450457 - 32456953	+	NM_194335; ENSMUST00000048431; BC057613
10537849	8.87	9.09	0.11	0.07	-1.16	0.01929	0.999971	Arhgef5	Rho guanine nucleotide exchange factor (GEF) 5	chr6	43272317 - 43273765	+	NM_133674; ENSMUST00000031750
10464425	9.62	9.86	0.1	0.17	-1.18	0.019323	0.999971	Grk5	G protein-coupled receptor kinase 5	chr19	60890340 - 61092342	+	NM_018869; XM_006526698; ENSMUST00000003313; AF040746; BC019379
10546725	10.39	10.63	0.12	0.14	-1.18	0.019325	0.999971	Pdzrn3	PDZ domain containing RING finger 3	chr6	101149614 - 101377897	-	NM_018884; XM_006506404; XM_006506405; ENSMUST00000075994; ENSMUST00000124884; AF127084; AF127085; BC010329; HM560981; ENSMUST00000151175
10455721	9.06	9.38	0.16	0.18	-1.25	0.019395	0.999971	Sncaip	synuclein, alpha interacting protein (synphilin)	chr18	52767709 - 52915935	+	NM_001199151; NM_001199153; NM_001199154; NM_026408; ENSMUST00000025413; ENSMUST00000115410; ENSMUST00000163742; ENSMUST00000177861; ENSMUST00000178011; ENSMUST00000178678; ENSMUST00000178883; ENSMUST00000179625; ENSMUST00000179689; ENSMUST00000180259; AF348447; AK016941; BC098489
10393047	9.67	9.5	0.07	0.08	1.13	0.01946	0.999971	Galk1	galactokinase 1	chr11	116008357 - 116012719	-	NM_016905; ENSMUST00000021114; AB027012; BC016602; BC050151
10538482	7.76	8.14	0.2	0.2	-1.31	0.019559	0.999971	Adcyap1r1	adenylate cyclase activating polypeptide 1 receptor 1	chr6	55451980 - 55501455	+	NM_001025372; NM_007407; XM_006505388; ENSMUST00000070736; ENSMUST00000070756; ENSMUST00000165786; ENSMUST00000165857; ENSMUST00000166962; ENSMUST00000167234; ENSMUST00000172084; BC067039; D82935
10435802	7.87	7.75	0.08	0.05	1.09	0.01968	0.999971	2610015P09Rik	RIKEN cDNA 2610015P09 gene	chr16	43889947 - 43963470	+	NM_027801; XM_006521958; ENSMUST00000122014; ENSMUST00000132859; ENSMUST00000178400; XM_006521959; ENSMUST00000122440; AK018435
10382470	8.89	9.08	0.11	0.09	-1.14	0.019693	0.999971	Tmem104	transmembrane protein 104	chr11	115187525 - 115246638	+	NM_001033393; ENSMUST00000061450; ENSMUST00000100235; ENSMUST00000135536; ENSMUST00000156230; BC140976; AK171314
10373583	9.64	9.5	0.09	0.08	1.1	0.019792	0.999971	Gdf11	growth differentiation factor 11	chr10	128884546 - 128891718	-	NM_010272; ENSMUST00000026408; AF092734
10346882	7.51	7.63	0.08	0.06	-1.09	0.02002	0.999971	Adam23	a disintegrin and metallopeptidase domain 23	chr1	63445904 - 63596515	+	NM_001177600; NM_011780; ENSMUST00000087374; ENSMUST00000097717; ENSMUST00000114103; ENSMUST00000114107; ENSMUST00000182642; AB009673; AK029301; XM_006495971; ENSMUST00000114101; AK034022
10373666	6.27	6.19	0.08	0.05	1.06	0.020124	0.999971	Olfr819; Olfr247; Gm10310	olfactory receptor 819; olfactory receptor 247; predicted pseudogene 10310	chr10	129983480 - 129984442	-	NM_001165944; NM_146269; ENSMUST00000095239; ENSMUST00000167974; ENSMUST00000170920
10373664	6.27	6.19	0.08	0.05	1.06	0.020124	0.999971	Olfr819; Olfr247; Gm10310	olfactory receptor 819; olfactory receptor 247; predicted pseudogene 10310	chr10	129974605 - 129975567	-	NM_001165944; NM_146269; ENSMUST00000095239; ENSMUST00000167974; ENSMUST00000170920
10388269	4.47	4.21	0.13	0.12	1.2	0.020189	0.999971	Olfr379-ps1	olfactory receptor 379, pseudogene 1	chr11	73433288 - 73434224	-	ENSMUST00000119400
10597268	7.24	6.52	0.47	0.41	1.64	0.020247	0.999971	Tdgf1	teratocarcinoma-derived growth factor 1	chr9	110939603 - 110946094	-	NM_011562; ENSMUST00000035075; BC052646; M87321; AK163969
10603659	11.83	11.97	0.09	0.05	-1.1	0.020281	0.999971	Med14	mediator complex subunit 14	chrX	12675371 - 12762073	-	NM_012005; XM_006527630; ENSMUST00000076016; ENSMUST00000115481; ENSMUST00000124053; AB019028; AK084044; AK143808; AK163306; BC065072; NM_001048208; ENSMUST00000096495
10577164	9.06	9.3	0.25	0.11	-1.18	0.02029	0.999971	Gas6	growth arrest specific 6	chr8	13465374 - 13494528	-	NM_019521; ENSMUST00000033828; BC005444
10543846	10.51	10.66	0.11	0.05	-1.11	0.020299	0.999971	Slc35b4	solute carrier family 35, member B4	chr6	34148931 - 34177054	-	NM_021435; XM_006506442; ENSMUST00000019143; ENSMUST00000138250; ENSMUST00000146514; AB041549; AK163299; BC033512; ENSMUST00000145857; AK029046
10560873	6.06	5.98	0.04	0.04	1.06	0.020338	0.999971	Tex101	testis expressed gene 101	chr7	24668007 - 24672050	-	NM_019981; ENSMUST00000078001; AB022914; BC048475; DQ222040
10596070	6.97	7.03	0.05	0.02	-1.04	0.020343	0.999971			chr9	101070800 - 101071060	-
10568785	11.17	10.86	0.13	0.12	1.24	0.020366	0.999971	Bnip3	BCL2/adenovirus E1B interacting protein 3	chr7	138890836 - 138909506	-	NM_009760; ENSMUST00000106112; AF041054; BC046603; ENSMUST00000130500
10607865	13.11	13.24	0.08	0.05	-1.09	0.020374	0.999971	Tmsb4x	thymosin, beta 4, X chromosome	chrX	167207093 - 167209218	-	NM_021278; ENSMUST00000112172; ENSMUST00000112176; AK205579; BC018286; X16053; ENSMUST00000112175
10499168	10.3	10.48	0.07	0.09	-1.14	0.020406	0.999971	Kirrel	kin of IRRE like (Drosophila)	chr3	87082812 - 87174550	-	NM_001170985; NM_130867; ENSMUST00000041732; ENSMUST00000107618; ENSMUST00000159976; AF480411; AY017368; AY243095; BC023765
10579969	10.16	9.91	0.13	0.11	1.19	0.020477	0.999971	Zfp330	zinc finger protein 330	chr8	82763620 - 82774160	-	NM_145600; ENSMUST00000034147; AK037748; BC008086; BC030675; BC037025; BC083081
10515481	9.19	9.07	0.07	0.04	1.09	0.020687	0.999971	Dmap1	DNA methyltransferase 1-associated protein 1	chr4	117674681 - 117682253	-	NM_023178; XM_006503266; ENSMUST00000102687; ENSMUST00000129510; ENSMUST00000135582; AF265229; AF438610; AK005270; AK136976; BC045160; ENSMUST00000123586; ENSMUST00000134642
10436369	9.8	9.9	0.06	0.02	-1.07	0.020734	0.999971	Filip1l	filamin A interacting protein 1-like	chr16	57549242 - 57572790	+	NM_001040397; NM_001177871; XM_006522750; ENSMUST00000159414; ENSMUST00000159816; BC024523; BC062166; EU623548; EU704258
10569358	7.4	7.24	0.12	0.09	1.11	0.020807	0.999971	Ins2	insulin II	chr7	142667538 - 142679708	-	NM_001185083; NM_001185084; NM_008387; ENSMUST00000000220; ENSMUST00000105930; ENSMUST00000105931; ENSMUST00000105932; ENSMUST00000105933; ENSMUST00000105934; ENSMUST00000125933; ENSMUST00000162317; AY899305; BC066208; BC099934; BC132650; BC132652; BC145554
10396730	5.39	5.26	0.03	0.07	1.09	0.020997	0.999971	Gm25926	predicted gene, 25926	chr12	77418417 - 77418661	+	ENSMUST00000082899
10401267	10.29	10.37	0.04	0.04	-1.06	0.021047	0.999971	Dcaf5	DDB1 and CUL4 associated factor 5	chr12	80335848 - 80436539	-	NM_177267; ENSMUST00000054145; BC046813
10395259	9.91	9.59	0.19	0.16	1.24	0.021058	0.999971	Nampt	nicotinamide phosphoribosyltransferase	chr12	32820335 - 32851608	+	NM_021524; ENSMUST00000020886; AF234625; AY679720; BC004059; BC018358
10347273	11.63	11.47	0.07	0.08	1.12	0.021079	0.999971	Rpl37a; Gm4149; Mir682; Gm22426; Gm14173; Gm4613; Gm11285; Gm14251; Gm13875	ribosomal protein L37a; predicted pseudogene 4149; microRNA 682; predicted gene, 22426; predicted gene 14173; predicted gene 4613; predicted gene 11285; predicted gene 14251; predicted gene 13875	chr1	72711290 - 72713685	+	NM_009084; ENSMUST00000059980; ENSMUST00000099371; BC086796; BC096413; NR_030451; ENSMUST00000102281; ENSMUST00000103811; ENSMUST00000117690; ENSMUST00000165488; ENSMUST00000080671; ENSMUST00000118443; ENSMUST00000122133; ENSMUST00000120162
10365601	9.98	10.09	0.08	0.04	-1.09	0.021087	0.999971	Gnptab	N-acetylglucosamine-1-phosphate transferase, alpha and beta subunits	chr10	88379132 - 88447329	+	NM_001004164; ENSMUST00000020251; ENSMUST00000127615; ENSMUST00000130301; ENSMUST00000141343; ENSMUST00000151273; BC060638; L36434
10538275	7.99	8.24	0.17	0.11	-1.19	0.021146	0.999971	Nfe2l3	nuclear factor, erythroid derived 2, like 3	chr6	51432670 - 51458778	+	NM_010903; ENSMUST00000005103; ENSMUST00000061507; ENSMUST00000160133; AB013852; AK017278; AK020550; BC005416; XM_006505703
10457780	10.03	10.16	0.05	0.06	-1.09	0.021148	0.999971	Garem	GRB2 associated, regulator of MAPK1	chr18	21127201 - 21300138	-	NM_001033445; ENSMUST00000049260; AK220564
10598555	4.7	4.47	0.14	0.27	1.17	0.02118	0.999971	Ssxb5	synovial sarcoma, X member B, breakpoint 5	chrX	8803691 - 8809524	+	XM_006527643; NM_199319; ENSMUST00000089370; AY244796
10499811	8.35	8.24	0.04	0.11	1.08	0.021239	0.999971	Npr1	natriuretic peptide receptor 1	chr3	90450591 - 90466338	-	NM_008727; XM_006501114; XR_375494; ENSMUST00000029540; BC110659; J05504; L31932
10524331	6.24	6.05	0.06	0.12	1.15	0.021385	0.999971	C130026L21Rik	RIKEN cDNA C130026L21 gene	chr5	111581422 - 111587945	+	NR_015546; ENSMUST00000064930; BC094571; AK165050
10345824	6.32	5.95	0.21	0.17	1.29	0.021427	0.999971	Il18rap	interleukin 18 receptor accessory protein	chr1	40515362 - 40549305	+	NM_010553; XM_006495711; ENSMUST00000027237; ENSMUST00000163057; AF077347; AK137541; BC120598; BC120600; ENSMUST00000159724; AK053176
10519105	10.71	10.8	0.09	0.07	-1.06	0.021567	0.999971	Ski	ski sarcoma viral oncogene homolog (avian)	chr4	155154075 - 155222535	-	NM_011385; ENSMUST00000030917; ENSMUST00000084103; ENSMUST00000129314; AF435852; BC068305
10419073	10.89	10.97	0.06	0.09	-1.06	0.021591	0.999971	Tspan14	tetraspanin 14	chr14	40906428 - 40966812	-	NM_145928; XM_006519261; ENSMUST00000047652; BC024611; BC025568; BC026574
10385466	8.19	8.55	0.18	0.16	-1.29	0.021613	0.999971	Sgcd	sarcoglycan, delta (dystrophin-associated glycoprotein)	chr11	46978783 - 47379522	-	NM_011891; ENSMUST00000077221; AB024923; BC130019; ENSMUST00000109220; XM_006533308; AK047384
10416850	6.29	6.36	0.07	0.08	-1.05	0.021634	0.999971	Scel	sciellin	chr14	103513341 - 103616767	+	NM_022886; ENSMUST00000095576; AF245700; BC025142; BC111874; BC112380
10522904	3.7	3.61	0.09	0.05	1.07	0.021637	0.999971	2310003L06Rik; Smr3a	RIKEN cDNA 2310003L06 gene; submaxillary gland androgen regulated protein 3A	chr5	87969459 - 87972870	+	XM_006535293; ENSMUST00000007601; AK009122; XM_006534843
10370946	10.62	10.68	0.04	0.04	-1.05	0.021705	0.999971	Mob3a	MOB kinase activator 3A	chr10	80685253 - 80701820	-	NM_172457; XM_006513428; ENSMUST00000003438; AK164429; BC058238
10402519	8.66	8.54	0.06	0.07	1.09	0.021735	0.999971	Atg2b	autophagy related 2B	chr12	105615723 - 105646829	-	NM_029654; ENSMUST00000041055; BC024533; BC046427; BC062182; AK220468
10415074	8	7.84	0.14	0.1	1.11	0.021742	0.999971	Rem2	rad and gem related GTP binding protein 2	chr14	54476100 - 54480434	+	NM_080726; ENSMUST00000164697; ENSMUST00000164766; ENSMUST00000168930; ENSMUST00000170337; BC018219
10462507	11.67	12.09	0.27	0.11	-1.33	0.021748	0.999971	Papss2	3-phosphoadenosine 5-phosphosulfate synthase 2	chr19	32595849 - 32667187	+	NM_001201470; NM_011864; ENSMUST00000025833; AF052453; AF085144; BC090997
10412624	10.48	10.63	0.1	0.09	-1.11	0.021762	0.999971	Pxk	PX domain containing serine/threonine kinase	chr14	8098243 - 8165114	+	NM_145458; NM_178279; XM_006517983; XM_006517984; XM_006517985; XM_006517986; ENSMUST00000036682; ENSMUST00000112689; BC016131; DQ095196; DQ095197; AK169565
10569504	7.67	7.81	0.1	0.06	-1.1	0.021789	0.999971	Tnfrsf23	tumor necrosis factor receptor superfamily, member 23	chr7	143665807 - 143685872	-	NM_024290; ENSMUST00000035742; ENSMUST00000152703; AY046550; AY165625; BC106828; BC106829; XM_006508661; XM_006508660
10601888	7.97	8.16	0.11	0.1	-1.14	0.021853	0.999971	Plp1	proteolipid protein (myelin) 1	chrX	136822776 - 136838042	+	NM_001290561; NM_001290562; NM_011123; ENSMUST00000033800; ENSMUST00000113085; BC027010; M14674; M15442; M16472; M20752; ENSMUST00000125644
10462091	7.98	8.09	0.09	0.06	-1.08	0.021856	0.999971	Klf9	Kruppel-like factor 9	chr19	23141226 - 23166911	+	NM_010638; ENSMUST00000036884; BC138724; BC138725; CT010185; Y14296
10389387	8.12	8.08	0.04	0.03	1.03	0.021923	0.999971			chr11	85311177 - 85311876	-
10521222	11.73	11.78	0.03	0.04	-1.04	0.022016	0.999971	Add1	adducin 1 (alpha)	chr5	34573812 - 34632308	+	NM_001024458; NM_001102444; NM_013457; XM_006503674; ENSMUST00000001108; ENSMUST00000052836; ENSMUST00000114335; ENSMUST00000114338; ENSMUST00000114340; ENSMUST00000137262; ENSMUST00000152805; AF096839; AF189771; BC034368
10494238	10.86	10.91	0.02	0.03	-1.04	0.022094	0.999971	Arnt	aryl hydrocarbon receptor nuclear translocator	chr3	95434428 - 95496288	+	NM_001037737; NM_009709; ENSMUST00000015666; ENSMUST00000090804; ENSMUST00000102749; ENSMUST00000107161; ENSMUST00000136413; ENSMUST00000147765; ENSMUST00000156653; AK040475; AK220458; BC012870; U10325; U14333; ENSMUST00000149051; AK141362; ENSMUST00000107160; AK049738
10458581	6.29	6.12	0.09	0.09	1.12	0.022102	0.999971			chr18	39505558 - 39506043	-
10392560	6.29	6.52	0.1	0.15	-1.17	0.02215	0.999971	Abca9	ATP-binding cassette, sub-family A (ABC1), member 9	chr11	110100822 - 110168153	-	NM_147220; ENSMUST00000044850; AF491299
10542836	9.18	9.36	0.15	0.05	-1.14	0.022266	0.999971	Klhl42	kelch-like 42	chr6	147091502 - 147110207	+	NM_001081237; ENSMUST00000036003; BC037084; BC147633; BC147636; BC151064; BC151065; BC151068; BC151076
10559420	8.33	8.18	0.1	0.12	1.11	0.022349	0.999971	Tmc4	transmembrane channel-like gene family 4	chr7	3665754 - 3677553	-	NM_181820; ENSMUST00000038743; ENSMUST00000121743; ENSMUST00000148313; AY236493; AY263162; ENSMUST00000144751; BC106105
10440989	9.64	9.82	0.23	0.11	-1.13	0.022374	0.999971	Kcne1	potassium voltage-gated channel, Isk-related subfamily, member 1	chr16	92346001 - 92359468	-	NM_008424; ENSMUST00000051705; ENSMUST00000166707; BC094276; X60457
10595560	9.82	10.17	0.22	0.11	-1.28	0.022387	0.999971	Tbx18	T-box18	chr9	87704199 - 87731260	-	NM_023814; ENSMUST00000034991; AF306666; BC145691
10567020	12.8	12.67	0.05	0.05	1.09	0.022518	0.999971	Rpl7a; Gm14853; Rpl7a-ps11; Gm13864; Gm5619; Gm4978; Gm16477; Rpl7a-ps3; Rpl7a-ps5; Gm17415; Gm11989; Gm13039; Gm11979; Gm12712; Gm14156; Gm12630; Gm6286; Gm5459; Gm5766; Rpl7a-ps8; Gm4877; Gm8250; Gm13183; Gm16198; Gm11362; Gm15836; Gm13666; Rpl7a-ps12; Gm5257; Gm11760; Gm5353; Gm2976; Gm7418; Gm8425; Gm7393; Gm14214; Gm14141; Gm12269; Gm16304; Gm16166; Gm5759; Gm12593; Gm7847; Gm15617	ribosomal protein L7A; predicted gene 14853; ribosomal protein L7A, pseudogene 11; predicted gene 13864; predicted gene 5619; predicted gene 4978; predicted pseudogene 16477; ribosomal protein L7A, pseudogene 3; ribosomal protein L7A, pseudogene 5; predicted gene, 17415; predicted gene 11989; predicted gene 13039; predicted gene 11979; predicted gene 12712; predicted gene 14156; predicted gene 12…	chr7	112972093 - 112972790	-	NM_013721; ENSMUST00000102898; ENSMUST00000116081; ENSMUST00000118791; ENSMUST00000119745; ENSMUST00000143678; BC016489; BC065176; BC080663; BC080669; BC080712; BC084678; BC091731; BC091769; BC099389; ENSMUST00000071172; ENSMUST00000071565; ENSMUST00000085365; ENSMUST00000090170; ENSMUST00000095218; ENSMUST00000096427; ENSMUST00000117240; ENSMUST00000118638; ENSMUST00000119629; ENSMUST00000120676…
10586865	10.32	10.94	0.31	0.32	-1.53	0.022547	0.999971	Aldh1a2	aldehyde dehydrogenase family 1, subfamily A2	chr9	71215822 - 71296243	+	NM_009022; ENSMUST00000034723; BC075704
10397551	3.49	3.93	0.1	0.3	-1.36	0.022573	0.999971	Gm4027; BB287469; Gm2046; Gm2022	predicted gene 4027; expressed sequence BB287469; predicted gene 2046; predicted pseudogene 2022	chr12	87618868 - 87622955	+	NM_001177564; NM_001177573; ENSMUST00000110148; ENSMUST00000110149; ENSMUST00000164838; BC147392; BC147393
10527323	7.56	7.34	0.09	0.09	1.16	0.02262	0.999971	Bhlha15	basic helix-loop-helix family, member a15	chr5	144190286 - 144194441	+	NM_010800; ENSMUST00000060747; AF049660; BC011486; BC094061
10545119	3.49	3.39	0.05	0.07	1.07	0.022627	0.999971	Vmn1r35	vomeronasal 1 receptor 35	chr6	66678794 - 66679684	-	NM_134167; ENSMUST00000071414
10455148	8.5	8.71	0.09	0.09	-1.16	0.022805	0.999971	Pcdhgb1; Pcdhgb2; Pcdhgb4; Pcdhgb5; Pcdhgb6; Pcdhgb7; Pcdhgb8; Pcdhgc3; Pcdhgc4; Pcdhgc5; Pcdhga1; Pcdhga2; Pcdhga3; Pcdhga4; Pcdhga5; Pcdhga6; Pcdhga7; Pcdhga8; Pcdhga9; Pcdhga10; Pcdhga11; Pcdhga12; Pcdhg@; Pcdha4-g; Pcdha@	protocadherin gamma subfamily B, 1; protocadherin gamma subfamily B, 2; protocadherin gamma subfamily B, 4; protocadherin gamma subfamily B, 5; protocadherin gamma subfamily B, 6; protocadherin gamma subfamily B, 7; protocadherin gamma subfamily B, 8; protocadherin gamma subfamily C, 3; protocadherin gamma subfamily C, 4; protocadherin gamma subfamily C, 5; protocadherin gamma subfamily A, 1; pro…	chr18	37661945 - 37841962	+	NM_033574; NM_033575; NM_033576; NM_033577; NM_033578; NM_033579; NM_033580; NM_033581; NM_033582; NM_033583; NM_033584; NM_033585; NM_033586; NM_033587; NM_033588; NM_033589; NM_033590; NM_033591; NM_033592; NM_033593; NM_033594; NM_033595; ENSMUST00000003599; ENSMUST00000044851; ENSMUST00000055935; ENSMUST00000061279; ENSMUST00000066140; ENSMUST00000066149; ENSMUST00000073447; ENSMUST0000007680…
10464409	6.74	6.99	0.16	0.07	-1.2	0.022835	0.999971	Nanos1	nanos homolog 1 (Drosophila)	chr19	60755987 - 60759921	+	NM_178421; ENSMUST00000088237; AB095029; BC085512
10477090	10.66	10.76	0.04	0.06	-1.07	0.022848	0.999971	Tbc1d20	TBC1 domain family, member 20	chr2	152293872 - 152313994	+	NM_024196; ENSMUST00000028963; ENSMUST00000140482; ENSMUST00000144252; BC034504; BC040089; BC086617; ENSMUST00000147591; ENSMUST00000141373
10385159	11.87	11.75	0.08	0.03	1.09	0.022878	0.999971	Rars	arginyl-tRNA synthetase	chr11	35808381 - 35834506	-	NM_025936; ENSMUST00000018992; ENSMUST00000143205; BC020132
10565600	6.65	6.47	0.09	0.11	1.14	0.022915	0.999971	Usp35	ubiquitin specific peptidase 35	chr7	97319190 - 97324389	-	XM_006507831; ENSMUST00000181354; AK220266; NM_001177412; XM_006507823; XM_006507824; ENSMUST00000139582; ENSMUST00000168435
10353064	11.08	10.87	0.07	0.1	1.16	0.022935	0.999971	Arfgef1	ADP-ribosylation factor guanine nucleotide-exchange factor 1(brefeldin A-inhibited)	chr1	10138832 - 10232494	-	NM_001102430; ENSMUST00000088615; ENSMUST00000131556; AK085726; BC037453
10526195	7.81	7.94	0.04	0.09	-1.1	0.022983	0.999971	Gtf2ird2	GTF2I repeat domain containing 2	chr5	134184027 - 134218144	+	NM_053266; ENSMUST00000016086; ENSMUST00000128842; AY014963; AY116023; BC132157; BC132159; ENSMUST00000123941; AK082488; AK081801
10448081	9.39	9.64	0.11	0.11	-1.19	0.023074	0.999971	Rgmb	repulsive guidance molecule family member B	chr17	15804662 - 15826586	-	NM_178615; XM_006524863; ENSMUST00000170578; AK004310; BC096024; BC138890; BC030405
10557177	8.91	9.09	0.12	0.05	-1.13	0.023111	0.999971	Prkcb	protein kinase C, beta	chr7	122289125 - 122634806	+	NM_008855; ENSMUST00000064921; ENSMUST00000064989; BC127083; ENSMUST00000143692
10499372	9.71	9.83	0.07	0.08	-1.09	0.02325	0.999971	Slc25a44	solute carrier family 25, member 44	chr3	88410495 - 88425118	-	NM_001145876; NM_001145877; NM_001281795; NM_178696; ENSMUST00000057935; ENSMUST00000168755; BC012234; BC052771
10426479	10.8	11.05	0.11	0.11	-1.19	0.023345	0.999971	Ano6	anoctamin 6	chr15	95790843 - 95974774	+	NM_001253813; NM_175344; ENSMUST00000071874; AK089300; BC060732
10517070	9.07	9.18	0.08	0.05	-1.09	0.023351	0.999971	Zdhhc18	zinc finger, DHHC domain containing 18	chr4	133606992 - 133633429	-	NM_001017968; XR_390766; ENSMUST00000084238; ENSMUST00000135999; AY668950; XM_006539018; XM_006539019; ENSMUST00000138639
10566043	7.61	7.5	0.05	0.07	1.08	0.023432	0.999971	Lrrc51	leucine rich repeat containing 51	chr7	101912993 - 101933806	-	NM_001162973; NM_001162974; NM_027053; XM_006508182; XM_006508183; ENSMUST00000098236; ENSMUST00000106963; ENSMUST00000106964; ENSMUST00000106965; ENSMUST00000106966; ENSMUST00000106967; ENSMUST00000106968; ENSMUST00000130155; ENSMUST00000163903; BC025128; EU627089; EU627090; ENSMUST00000078448
10405033	6.32	6.6	0.19	0.19	-1.21	0.023486	0.999971	Ecm2	extracellular matrix protein 2, female organ and adipocyte specific	chr13	49504810 - 49532795	+	NM_001012324; ENSMUST00000051504; BC056468; BC065151; BC089559
10560094	6.33	6.24	0.08	0.04	1.07	0.02349	0.999971			chr7	13150841 - 13151581	-
10425772	4.86	4.7	0.14	0.05	1.12	0.023552	0.999971	Cyp2d12	cytochrome P450, family 2, subfamily d, polypeptide 12	chr15	82555098 - 82559413	+	NM_201360; ENSMUST00000068861; BC026417; BC139169; BC139170; BC145567
10607443	4.94	4.82	0.06	0.06	1.08	0.023596	0.999971	Magea1; Magea2; Magea8; Magea3; Magea5; Magea6	melanoma antigen, family A, 1; melanoma antigen, family A, 2; melanoma antigen, family A, 8; melanoma antigen, family A, 3; melanoma antigen, family A, 5; melanoma antigen, family A, 6	chrX	155027201 - 155033292	-	NM_020015; NM_020016; ENSMUST00000069477; ENSMUST00000078193; ENSMUST00000112559; ENSMUST00000178950; BC106842; BC116904; BC119510; NM_020017; NM_020018; NM_020020; XM_006528728; ENSMUST00000069556; ENSMUST00000070141; ENSMUST00000079867; ENSMUST00000169540; AY438669; BC109340; BC119064; BC119066; NM_020019; ENSMUST00000076986; ENSMUST00000112562; BC109339; BC116902
10534053	12.71	12.62	0.03	0.06	1.07	0.023631	0.999971	Rps16; LOC100862433; Gm8623; Rps16-ps2; Gm8731; Gm12058	ribosomal protein S16; 40S ribosomal protein S16-like; predicted gene 8623; ribosomal protein S16, pseudogene 2; predicted gene 8731; predicted gene 12058	chr5	129128002 - 129128573	-	NM_013647; XM_003688749; ENSMUST00000071573; ENSMUST00000082134; ENSMUST00000140155; ENSMUST00000152918; ENSMUST00000155805; BC090618; BC115673; BC115674; ENSMUST00000118088; ENSMUST00000118614
10490016	9.26	8.89	0.25	0.17	1.3	0.023659	0.999971	Sall4	sal-like 4 (Drosophila)	chr2	168748332 - 168767201	-	NM_175303; NM_201395; NM_201396; XM_006500486; ENSMUST00000029061; ENSMUST00000075044; ENSMUST00000103074; AF285588; AY463373; BC067396; BC099928; AY463371; AY463372
10581181	8.32	8.43	0.03	0.07	-1.08	0.023863	0.999971	Tradd	TNFRSF1A-associated via death domain	chr8	105258286 - 105264609	-	NM_001033161; ENSMUST00000034359; ENSMUST00000136239; ENSMUST00000147670; BC132607; BC138642; ENSMUST00000144762
10602251	5.67	5.39	0.25	0.1	1.21	0.023896	0.999971	Trpc5os	transient receptor potential cation channel, subfamily C, member 5, opposite strand	chrX	144473885 - 144474217	+	NM_001195579; XM_006528665; XM_006528666; ENSMUST00000155206; ENSMUST00000178233
10605459	4.86	4.61	0.08	0.13	1.19	0.023939	0.999971	Gm6927	predicted pseudogene 6927	chrX	77674814 - 77675446	-	NM_001101585; XM_006528230; ENSMUST00000145498
10513592	7.74	7.62	0.08	0.08	1.08	0.023983	0.999971	Wdr31	WD repeat domain 31	chr4	62453734 - 62470877	-	NM_001290521; NM_001290522; NM_023597; XM_006538257; XR_390342; ENSMUST00000030087; ENSMUST00000107452; ENSMUST00000120095; ENSMUST00000132263; ENSMUST00000146108; ENSMUST00000155522; AF274321; BC026500; BC037102; ENSMUST00000149281
10564209	5.28	5.1	0.08	0.1	1.13	0.024016	0.999971	Gm22289	predicted gene, 22289	chr7	59904755 - 59904848	-	ENSMUST00000179816
10354141	7.25	7.45	0.11	0.13	-1.14	0.024074	0.999971	Lonrf2	LON peptidase N-terminal domain and ring finger 2	chr1	38793682 - 38836428	-	NM_001029878; ENSMUST00000039612; ENSMUST00000147695; BC139127; BC139130
10543464	11.81	11.67	0.05	0.07	1.1	0.024103	0.999971	Rpl7a; Gm5619; Gm16477; Rpl7a-ps3; Rpl7a-ps5; Gm11989; Rpl7a-ps11; Gm11362; Gm6286; Gm4978; Rpl7a-ps8; Gm14853; Gm8250; Gm13039; Gm11979; Gm13864; Gm12712; Gm5257; Gm7847; Gm7418; Gm5459	ribosomal protein L7A; predicted gene 5619; predicted pseudogene 16477; ribosomal protein L7A, pseudogene 3; ribosomal protein L7A, pseudogene 5; predicted gene 11989; ribosomal protein L7A, pseudogene 11; predicted gene 11362; predicted gene 6286; predicted gene 4978; ribosomal protein L7A, pseudogene 8; predicted gene 14853; predicted gene 8250; predicted gene 13039; predicted gene 11979; predi…	chr6	25046506 - 25047197	-	NM_013721; ENSMUST00000071172; ENSMUST00000085365; ENSMUST00000090170; ENSMUST00000095218; ENSMUST00000102898; ENSMUST00000117240; ENSMUST00000118791; ENSMUST00000118838; ENSMUST00000136269; ENSMUST00000137376; ENSMUST00000143678; ENSMUST00000145247; BC016489; BC065176; BC080663; BC080669; BC080712; BC084678; BC089624; BC091731; BC091769; BC099389; ENSMUST00000071565; ENSMUST00000094754; ENSMUST0…
10462442	7.56	7.73	0.23	0.09	-1.13	0.024114	0.999971	Il33	interleukin 33	chr19	29925137 - 29960718	+	NM_001164724; NM_133775; ENSMUST00000025724; ENSMUST00000120388; ENSMUST00000177518; AK020353; AY905582; BC003847; HQ176370; ENSMUST00000144528
10434189	6.33	6.19	0.06	0.06	1.1	0.024201	0.999971	Gm26170	predicted gene, 26170	chr16	18355628 - 18355753	+	ENSMUST00000158419
10521391	8.83	8.91	0.07	0.01	-1.06	0.024204	0.999971	Acox3	acyl-Coenzyme A oxidase 3, pristanoyl	chr5	35583040 - 35613801	+	NM_030721; XM_006504200; ENSMUST00000068563; ENSMUST00000068947; ENSMUST00000114237; ENSMUST00000114238; AK028818; AK154112; BC044725; BC055019; XM_006504199; AK171598; ENSMUST00000154796
10436752	4.26	4.18	0.11	0.05	1.05	0.02423	0.999971	Krtap15	keratin associated protein 15	chr16	88820215 - 88829844	+	NM_013713; BC116219
10583388	3.73	3.55	0.09	0.11	1.14	0.024337	0.999971	Olfr836	olfactory receptor 836	chr9	19120957 - 19121911	+	NM_146564; ENSMUST00000074986; BC106988; BC106989
10382502	9.41	9.66	0.17	0.13	-1.19	0.024408	0.999971	Cdr2l	cerebellar degeneration-related protein 2-like	chr11	115382341 - 115394237	+	NM_001080929; ENSMUST00000053288; BC144823; BC150668
10481349	7.63	7.79	0.12	0.04	-1.11	0.024477	0.999971	Ntng2; 6530402F18Rik	netrin G2; RIKEN cDNA 6530402F18 gene	chr2	29194821 - 29253006	-	NM_133500; NM_133501; NR_029460; ENSMUST00000028141; ENSMUST00000048455; ENSMUST00000091153; ENSMUST00000102873; ENSMUST00000154682; ENSMUST00000155949; ENSMUST00000177689; ENSMUST00000183583; AB052336; AB052337; AB052338; AF475079; AF475080; AK220426; BC066084; BC141258; BC145600; ENSMUST00000071201
10414177	3.49	3.64	0.08	0.12	-1.11	0.024565	0.999971	Gm24388	predicted gene, 24388	chr14	40421515 - 40421621	+	ENSMUST00000177872
10345037	7.86	8.01	0.05	0.1	-1.11	0.024697	0.999971	Paqr8	progestin and adipoQ receptor family member VIII	chr1	20890608 - 20939057	+	NM_028829; ENSMUST00000068880; ENSMUST00000167119; AF313617; AY424297; BC059813
10440463	7	6.74	0.11	0.1	1.2	0.024703	0.999971	Rps19-ps12	ribosomal protein S19, pseudogene 12	chr16	79914460 - 79914705	-	ENSMUST00000181937
10516620	7.52	7.36	0.08	0.11	1.12	0.024792	0.999971	Lck	lymphocyte protein tyrosine kinase	chr4	129548349 - 129573606	-	NM_001162432; NM_001162433; NM_010693; ENSMUST00000067240; ENSMUST00000102596; ENSMUST00000132030; ENSMUST00000167288; AK134013; AK166263; BC011474; X03533
10501007	4.89	5.1	0.15	0.14	-1.16	0.024835	0.999971	Chil5	chitinase-like 5	chr3	106016951 - 106032895	-	XM_006543807; ENSMUST00000054973; ENSMUST00000066537; AB081756; BC116403; XM_006502526; XM_006543809
10471772	5.16	5.24	0.05	0.08	-1.06	0.024884	0.999971	Olfr360	olfactory receptor 360	chr2	37068307 - 37069289	+	NM_146622; ENSMUST00000120505; ENSMUST00000120704; BC125239
10501026	3.89	4.08	0.09	0.07	-1.14	0.024902	0.999971	Chil4	chitinase-like 4	chr3	106201777 - 106219464	-	NM_145126; ENSMUST00000082219; AY049765; AY065557; BC130015
10366667	11.16	11.26	0.09	0.04	-1.07	0.024957	0.999971	Gns	glucosamine (N-acetyl)-6-sulfatase	chr10	121365090 - 121397249	+	NM_029364; ENSMUST00000040344; BC055328; BC059047
10367544	11.66	11.8	0.05	0.1	-1.11	0.02497	0.999971	Ctdsp2; Gm9770	CTD (carboxy-terminal domain, RNA polymerase II, polypeptide A) small phosphatase 2; predicted gene 9770	chr10	130412499 - 130413312	+	NM_001113470; ENSMUST00000075147; ENSMUST00000105256; BC085142; NM_146012; ENSMUST00000105255; BC025650
10605319	11.09	11.2	0.03	0.08	-1.08	0.024996	0.999971	Slc10a3-ubl4; Ubl4	Slc10a3-Ubl4 readthrough; ubiquitin-like 4	chrX	74367401 - 74368527	-	NM_001278271; NM_001278272; NM_145405; NR_045779; ENSMUST00000015434; ENSMUST00000125914; ENSMUST00000126117; ENSMUST00000140632; ENSMUST00000155676; ENSMUST00000178691; AK146110; BC010817; EU599043; EU599044; NR_103489; ENSMUST00000126191; EU599045
10550365	9.62	9.77	0.12	0.07	-1.11	0.025023	0.999971	Prkd2	protein kinase D2	chr7	16842934 - 16870477	+	NM_001252458; NM_178900; XR_391036; ENSMUST00000086104; ENSMUST00000168093; BC095949; BC096444
10525343	13.51	13.65	0.11	0.05	-1.1	0.025106	0.999971	Myl2	myosin, light polypeptide 2, regulatory, cardiac, slow	chr5	122100988 - 122106852	+	NM_010861; XM_006530186; ENSMUST00000014080; ENSMUST00000111750; ENSMUST00000111751; ENSMUST00000123913; ENSMUST00000139213; ENSMUST00000146733; ENSMUST00000150535; ENSMUST00000152744; ENSMUST00000153816; ENSMUST00000155612; BC061144; M91602; ENSMUST00000126006; ENSMUST00000147178
10430510	11.66	11.8	0.1	0.04	-1.1	0.025299	0.999971	Tmem184b	transmembrane protein 184b	chr15	79360684 - 79403303	-	NM_001253817; NM_001253819; NM_001253820; NM_172608; XM_006520806; XM_006520807; XM_006520808; ENSMUST00000074991; ENSMUST00000178522; BC046959; XM_006520810; AK155624
10517892	10.7	10.84	0.06	0.06	-1.1	0.025322	0.999971	Szrd1	SUZ RNA binding domain containing 1	chr4	141113011 - 141139796	-	NM_001025608; NM_001277195; NR_102343; NR_102344; XM_006538701; ENSMUST00000039939; ENSMUST00000094549; ENSMUST00000102487; ENSMUST00000128444; ENSMUST00000148204; BC066992; XM_006538698
10356482	8.85	8.78	0.05	0.06	1.05	0.025376	0.999971			chr1	89256182 - 89256981	-
10536170	12.03	12.08	0.02	0.02	-1.03	0.02541	0.999971	Rn18s; Rn45s; Baiap2l1	18S ribosomal RNA; 45S pre-ribosomal RNA; BAI1-associated protein 2-like 1	chr6	3200673 - 3201101	+	NR_003278; NR_046233; AK162158
10441923	9.55	9.48	0.06	0.04	1.06	0.025507	0.999971	Ermard	ER membrane associated RNA degradation	chr17	15010237 - 15064223	+	NM_001034891; ENSMUST00000040594; AK019108; NM_001039552; XM_006524458; XM_006524461; XM_006524467; XM_006524472; XM_006524473; ENSMUST00000097393; XM_006524462; XR_385340; XR_385341; BC150877
10384595	5.92	5.79	0.15	0.13	1.09	0.025632	0.999971	4932414J04Rik	RIKEN cDNA 4932414J04 gene	chr11	21494730 - 21511180	-	NR_028259; ENSMUST00000152483
10525165	5.97	5.85	0.1	0.09	1.09	0.02567	0.999971	Oas1f	2-5 oligoadenylate synthetase 1F	chr5	120847367 - 120857982	+	NM_145153; ENSMUST00000057814; ENSMUST00000123431; AF481733; BC116433; BC116434
10450369	7.7	7.44	0.15	0.14	1.2	0.025758	0.999971	Hspa1a	heat shock protein 1A	chr17	34969190 - 34972124	-	NM_010479; ENSMUST00000087328; BC054782
10411169	8.27	8.33	0.03	0.03	-1.04	0.02578	0.999971	Gm9776	predicted gene 9776	chr13	94358454 - 94358765	-	NR_045619; ENSMUST00000059598; AK141947
10530100	7.67	7.54	0.07	0.09	1.09	0.025834	0.999971	Arap2	ArfGAP with RhoGAP domain, ankyrin repeat and PH domain 2	chr5	62602448 - 62766086	-	NM_178407; ENSMUST00000076623
10395831	9.98	10.14	0.08	0.08	-1.12	0.025868	0.999971	Brms1l	breast cancer metastasis-suppressor 1-like	chr12	55836366 - 55869736	+	NM_001037756; XR_381529; ENSMUST00000059250; BC034885
10503186	9.83	9.58	0.16	0.15	1.19	0.026067	0.999971	Chd7	chromodomain helicase DNA binding protein 7	chr4	8832475 - 8832618	+	NM_001277149; ENSMUST00000039267; ENSMUST00000051558
10413419	9.04	9.33	0.17	0.08	-1.22	0.026137	0.999971	Arhgef3	Rho guanine nucleotide exchange factor (GEF) 3	chr14	27152994 - 27403911	+	NM_001289686; NM_001289687; NM_001289688; NM_027871; XM_006519574; XM_006519576; XM_006519579; ENSMUST00000049206; BC005517; BC012262
10447190	8.59	8.77	0.12	0.11	-1.13	0.026504	0.999971	Plekhh2	pleckstrin homology domain containing, family H (with MyTH4 domain) member 2	chr17	84511895 - 84622129	+	NM_177606; ENSMUST00000047206; BC021518; BC125583; BC137804
10410115	9.95	10.13	0.12	0.09	-1.14	0.026572	0.999971	Aaed1	AhpC/TSA antioxidant enzyme domain containing 1	chrUn		---	NM_025370; XM_006517316; XR_382444; ENSMUST00000021938; AK145867; AK168701; XM_006517315; XM_006517318
10560993	12.1	12.2	0.04	0.07	-1.07	0.026838	0.999971	Gsk3a	glycogen synthase kinase 3 alpha	chr7	25228259 - 25237851	-	NM_001031667; ENSMUST00000071739; ENSMUST00000108411
10380226	9.69	9.85	0.12	0.12	-1.12	0.027005	0.999971	Cuedc1	CUE domain containing 1	chr11	88099249 - 88192931	+	NM_001172099; XM_006536430; XM_006544931; XM_006544932; ENSMUST00000133149; ENSMUST00000154812; ENSMUST00000184231; AK049250; BC024476; BC024529; BC025434; BC029708; BC145206; NM_198013; ENSMUST00000018522; BC131989; BC131991; ENSMUST00000125297; ENSMUST00000142564
10431874	12.23	12.29	0.03	0.03	-1.04	0.027023	0.999971	Slc38a1	solute carrier family 38, member 1	chr15	96574675 - 96642913	-	AF184240; BC030378; BC066815; NM_001166456; NM_001166458; NM_134086; XM_006520235; ENSMUST00000088452; ENSMUST00000088454; ENSMUST00000100262; AK029189
10437765	9.84	9.93	0.06	0.04	-1.07	0.027058	0.999971	Cpped1	calcineurin-like phosphoesterase domain containing 1	chr16	11803704 - 11909445	-	XM_006522014; NM_146067; ENSMUST00000096272; ENSMUST00000121750; XM_006522015; XM_006522016; ENSMUST00000073371; ENSMUST00000127972; ENSMUST00000145169; AK041329; AK134718; BC034347
10420891	7.76	7.98	0.09	0.25	-1.17	0.027119	0.999971	Scara3	scavenger receptor class A, member 3	chr14	65919394 - 65953744	-	NM_172604; ENSMUST00000042046; BC051636
10534075	8.96	8.82	0.15	0.03	1.1	0.027294	0.999971	Psph	phosphoserine phosphatase	chr5	129765564 - 129787204	-	NM_133900; XM_006504274; XM_006504275; ENSMUST00000031399; ENSMUST00000136507; BC002251; ENSMUST00000118268; ENSMUST00000178244; AK089221
10371578	8.04	7.83	0.18	0.12	1.16	0.02739	0.999971	Ascl1	achaete-scute complex homolog 1 (Drosophila)	chr10	87348212 - 87493660	-	NM_008553; ENSMUST00000020243; BC055748; JX478273; M95603
10569618	9.57	9.85	0.26	0.08	-1.22	0.027461	0.999971	Ano1	anoctamin 1, calcium activated chloride channel	chr7	144588625 - 144738543	-	NM_001242349; NM_178642; XM_006508453; XM_006508463; ENSMUST00000033393; ENSMUST00000118556; ENSMUST00000121758; ENSMUST00000152531; BC062959
10401743	6.33	6.42	0.05	0.07	-1.06	0.0275	0.999971	Noxred1	NADP+ dependent oxidoreductase domain containing 1	chr12	87221123 - 87238601	-	NM_027744; XM_006516231; ENSMUST00000021423; AK017096; BC125331; BC125333
10517517	7.2	7.33	0.05	0.15	-1.09	0.027525	0.999971	C1qa	complement component 1, q subcomponent, alpha polypeptide	chr4	136895917 - 136898803	-	NM_007572; ENSMUST00000046285; BC002086
10549988	4.26	4.14	0.16	0.08	1.09	0.027535	0.999971	Vmn1r78	vomeronasal 1 receptor 78	chr7	12152464 - 12153405	+	NM_134208; ENSMUST00000078039; BC107195; BC107194
10471844	9.96	10.05	0.04	0.12	-1.06	0.027551	0.999971	Nek6	NIMA (never in mitosis gene a)-related expressed kinase 6	chr2	38511697 - 38588041	+	NM_001159631; NM_021606; XM_006498209; ENSMUST00000054234; ENSMUST00000112895; ENSMUST00000112902; ENSMUST00000156726; AF218847; BC019524
10398814	8.52	8.41	0.13	0.08	1.08	0.027567	0.999971	Kif26a	kinesin family member 26A	chr12	112173737 - 112181746	+	NM_001097621; ENSMUST00000128402; ENSMUST00000183816; AK129315; GQ489027
10364494	9.58	9.87	0.27	0.14	-1.22	0.027574	0.999971	Fstl3	follistatin-like 3	chr10	79777273 - 79782413	+	NM_031380; ENSMUST00000020575; ENSMUST00000168798; AB024429; AF276238; AK079286; BC061052; ENSMUST00000170380
10373814	11.12	11.04	0.07	0.05	1.06	0.027708	0.999971	Pes1	pescadillo homolog 1, containing BRCT domain (zebrafish)	chr11	3963975 - 3980004	+	NM_022889; ENSMUST00000020705; ENSMUST00000109985; ENSMUST00000137544; AF289539; BC004844; BC011142
10405935	13.32	13.24	0.03	0.04	1.06	0.027729	0.999971	Rplp0; Gm8730; Gm9625; Rplp0-ps1; Gm14165; Gm5779	ribosomal protein, large, P0; predicted pseudogene 8730; predicted gene 9625; ribosomal protein, large, P0, pseudogene 1; predicted gene 14165; ribosomal protein, large, P0 pseudogene	chr13	67810246 - 67811200	+	NM_007475; ENSMUST00000076373; ENSMUST00000086519; ENSMUST00000156359; ENSMUST00000180422; BC003833; BC011106; BC011291; BC087887; BC089496; BC099384; ENSMUST00000122125; ENSMUST00000121456; NR_033602; BC082775; ENSMUST00000152976; ENSMUST00000155584
10461802	4.31	4.11	0.12	0.11	1.15	0.027732	0.999971	Olfr1467	olfactory receptor 1467	chr19	13364630 - 13365556	+	NM_146691; ENSMUST00000054687
10421972	12.32	12.22	0.04	0.08	1.07	0.027749	0.999971	Rpl36a; Rpl36a-ps1; Rpl36al; Gm13194; Gm11970	ribosomal protein L36A; ribosomal protein L36A, pseudogene 1; ribosomal protein L36A-like; predicted gene 13194; predicted gene 11970	chr14	98993870 - 98994318	-	NM_019865; ENSMUST00000081987; ENSMUST00000113211; ENSMUST00000149857; ENSMUST00000170828; ENSMUST00000172023; BC027515; BC086777; AK164483; XM_006497572; ENSMUST00000116105; ENSMUST00000142299; ENSMUST00000152266; ENSMUST00000169457
10461765	6.52	6.43	0.06	0.07	1.07	0.027814	0.999971	Lpxn	leupaxin	chr19	12796193 - 12833813	+	NM_134152; XM_006526576; ENSMUST00000025601; AB053936; AB071194; AK077085; BC026563
10517274	10.38	10.55	0.1	0.05	-1.12	0.027898	0.999971	Sepn1	selenoprotein N, 1	chr4	134537892 - 134552166	-	NM_029100; ENSMUST00000060435; BC043665
10445565	9.86	9.75	0.08	0.03	1.08	0.027913	0.999971	Mrpl2	mitochondrial ribosomal protein L2	chr17	46646248 - 46650186	+	NM_025302; XM_006524369; ENSMUST00000002844; ENSMUST00000113429; ENSMUST00000113430; ENSMUST00000156464; BC027762
10432439	9.19	9.32	0.1	0.14	-1.09	0.028048	0.999971	Fmnl3	formin-like 3	chr15	99317222 - 99370466	-	NM_011711; ENSMUST00000081224; ENSMUST00000088233; ENSMUST00000120633; BC131961; BC027845
10423361	13.48	13.44	0.02	0.02	1.02	0.028416	0.999971	Rps2; Gm8842; Gm8841; Gm10420; Gm6139; Gm6311; Gm6576; Gm5921; Gm5786; Rps2-ps6; Gm11249; Gm11599; Gm11687; Gm12922; Gm12176; Gm12366; Gm16061; Gm18025; LOC102637749; Gm4968; Gm8225; Gm7222; Gm13094; Gm6433; Gm16148; Gm12933; Gm12109; Gm7638; Rps2-ps9; Gm9013; Gm16305; Gm12091; Gm7502; Gm5070; Gm10653; LOC100862249; Gm13047; Gm14263; Gm8302; Gm15653; Gm12733; Gm7860; LOC102642415; LOC102632110; G…	ribosomal protein S2; predicted gene 8842; predicted gene 8841; predicted gene 10420; predicted gene 6139; predicted gene 6311; predicted gene 6576; predicted gene 5921; predicted pseudogene 5786; ribosomal protein S2, pseudogene 6; predicted gene 11249; predicted gene 11599; predicted gene 11687; predicted gene 12922; predicted gene 12176; predicted gene 12366; predicted gene 16061; predicted ge…	chr15	27025328 - 27026255	+	NM_008503; ENSMUST00000054289; ENSMUST00000073790; ENSMUST00000076842; ENSMUST00000129580; ENSMUST00000146867; ENSMUST00000152407; ENSMUST00000169678; ENSMUST00000170335; ENSMUST00000170715; AK163821; AK190542; BC002186; BC087956; BC091755; BC092286; BC093493; BC094273; BC116446; BC117558; XM_006506838; ENSMUST00000075898; ENSMUST00000079261; ENSMUST00000085368; ENSMUST00000095471; ENSMUST0000011…
10370931	11.06	11.27	0.11	0.12	-1.16	0.028464	0.999971	Mknk2	MAP kinase-interacting serine/threonine kinase 2	chr10	80665327 - 80675874	-	NM_021462; ENSMUST00000003433; AB164081; BC010256
10450798	5.73	5.58	0.15	0.15	1.11	0.028509	0.999971	Gm25973	predicted gene, 25973	chr17	36842229 - 36842352	-	ENSMUST00000083717
10561104	10.4	10.6	0.12	0.06	-1.15	0.028538	0.999971	Axl	AXL receptor tyrosine kinase	chr7	25757273 - 25788655	-	NM_001190974; NM_001190975; NM_009465; ENSMUST00000002677; ENSMUST00000085948; ENSMUST00000124442; ENSMUST00000132038; ENSMUST00000132989; AK033237; BC046618; BC050914; BC058230
10585509	11.03	11.13	0.09	0.05	-1.08	0.02859	0.999971	Fbxo22	F-box protein 22	chr9	55208995 - 55224433	+	NM_028049; XM_006511459; ENSMUST00000034859; ENSMUST00000133795; ENSMUST00000140375; ENSMUST00000146201; ENSMUST00000153970; AK005473; AK182889; BC018273; AK041930
10496447	5.88	6.01	0.1	0.07	-1.1	0.028635	0.999971	Adh6a	alcohol dehydrogenase 6A (class V)	chr3	138318259 - 138329218	+	NM_026945; ENSMUST00000013455; ENSMUST00000106247; AK028114; BC130016
10465701	6.68	6.82	0.1	0.06	-1.1	0.028636	0.999971	Lgals12	lectin, galactose binding, soluble 12	chr19	7596656 - 7607181	-	NM_019516; XM_006527220; XM_006527221; ENSMUST00000079902; ENSMUST00000099729; ENSMUST00000159983; AF223223; AF244978; AF244979; BC030890
10395978	8.08	8.21	0.01	0.1	-1.1	0.028663	0.999971	Gm527	predicted gene 527	chr12	64917911 - 64924591	+	ENSMUST00000058135; BC099503
10517159	8.39	8.02	0.27	0.23	1.29	0.028679	0.999971	Lin28a	lin-28 homolog A (C. elegans)	chr4	134003330 - 134018816	-	NM_145833; XM_006539317; ENSMUST00000051674; ENSMUST00000176897; AF521097; BC068304
10564539	5.57	5.68	0.06	0.08	-1.08	0.028697	0.999971	Mctp2	multiple C2 domains, transmembrane 2	chr7	72077830 - 72306595	-	NM_001024703; XM_006540901; ENSMUST00000079323; BC086658
10467840	5.03	5.12	0.06	0.05	-1.06	0.028725	0.999971			chr19	43373003 - 43373359	-
10378697	10.66	10.8	0.11	0.1	-1.11	0.028756	0.999971	Myo1c	myosin IC	chr11	75651578 - 75675113	+	NM_001080774; NM_001080775; NM_008659; XM_006532429; ENSMUST00000069057; ENSMUST00000102504; ENSMUST00000102505; ENSMUST00000108431; ENSMUST00000151174; AK165680; AY007255; BC021481; U96723; X99638
10599554	9.54	9.45	0.06	0.05	1.06	0.028846	0.999971	Rbmx2	RNA binding motif protein, X-linked 2	chrX	48695004 - 48710720	+	NM_173376; ENSMUST00000033433; BC026976
10497051	7.87	7.97	0.05	0.09	-1.07	0.02888	0.999971	Negr1	neuronal growth regulator 1	chr3	156561794 - 157316447	+	NM_001039094; NM_177274; ENSMUST00000041425; ENSMUST00000074015; ENSMUST00000175773; BC146005; BC146007; XM_006501576; XM_006501577; ENSMUST00000106065; AK030503
10503695	8.61	8.81	0.09	0.14	-1.15	0.029012	0.999971	Bach2	BTB and CNC homology 2	chr4	32238950 - 32581281	+	NM_001109661; ENSMUST00000108180; ENSMUST00000149201; ENSMUST00000171600; BC099420; BC131642; ENSMUST00000037416
10490794	9.8	10	0.07	0.16	-1.15	0.02904	0.999971	Pkia	protein kinase inhibitor, alpha	chr3	7366604 - 7445366	+	NM_008862; ENSMUST00000028999; BC048244; M63554
10379685	6.85	6.75	0.1	0.04	1.07	0.02915	0.999971	1700020L24Rik	RIKEN cDNA 1700020L24 gene	chr11	83437694 - 83441232	+	NM_025492; XM_006533939; ENSMUST00000037378; BC152320
10471951	7.82	7.7	0.09	0.06	1.09	0.029249	0.999971	Gm13472	predicted gene 13472	chr2	48388036 - 48388352	+	ENSMUST00000120948
10406278	13.62	13.58	0.03	0.03	1.03	0.029256	0.999971	Rps2; Gm10420; Gm8842; Gm8841; Gm6139; Gm6311; Gm5786; Rps2-ps6; Gm11249; Gm12922; Gm12366; Gm4968; Gm5921; Gm8225; Gm13094; Gm6433; Gm11599; Gm11687; Gm12933; Gm9013; Gm16305; Gm12091; Gm17150; Gm18025; Gm6576; Gm5070; Gm10653; Gm15846; Gm14263; Gm16148; Gm7860; Gm7638; Rps2-ps9; Gm12176; Rps2-ps4; Gm16061; LOC102637749; LOC100862249; Gm13047; Gm7222; Gm8302; Gm15653; Gm11524; Gm11643; Gm12733; …	ribosomal protein S2; predicted gene 10420; predicted gene 8842; predicted gene 8841; predicted gene 6139; predicted gene 6311; predicted pseudogene 5786; ribosomal protein S2, pseudogene 6; predicted gene 11249; predicted gene 12922; predicted gene 12366; predicted gene 4968; predicted gene 5921; predicted gene 8225; predicted gene 13094; predicted gene 6433; predicted gene 11599; predicted gene…	chr13	75954352 - 75955016	+	NM_008503; XM_006506838; ENSMUST00000054289; ENSMUST00000073790; ENSMUST00000076842; ENSMUST00000079261; ENSMUST00000085368; ENSMUST00000095471; ENSMUST00000117071; ENSMUST00000117295; ENSMUST00000120626; ENSMUST00000121713; ENSMUST00000121722; ENSMUST00000122809; ENSMUST00000129580; ENSMUST00000129984; ENSMUST00000146867; ENSMUST00000152407; ENSMUST00000170335; ENSMUST00000170715; AF283559; AK00…
10550451	8.15	8.27	0.04	0.08	-1.08	0.029317	0.999971	Gm6065	predicted gene 6065	chr7	17792574 - 17793065	+	ENSMUST00000081336
10598118	3.92	4.02	0.07	0.06	-1.07	0.029327	0.999971	Vmn2r122; Vmn2r123	vomeronasal 2, receptor, 122; vomeronasal 2, receptor 123	chr4_JH584292_random	3536 - 11935	+	NM_009492; ENSMUST00000096791; ENSMUST00000099422; ENSMUST00000179115; AF011412; AF011422; BC038260; NM_009485; AF011411; NM_009488; ENSMUST00000071277; ENSMUST00000178970
10541507	6.09	5.93	0.14	0.11	1.12	0.029391	0.999971	Aicda	activation-induced cytidine deaminase	chr6	122553813 - 122564180	+	NM_009645; ENSMUST00000043301; ENSMUST00000160685; AF132979; AK080144
10362372	6.04	6.15	0.09	0.05	-1.08	0.029398	0.999971	9330159F19Rik	RIKEN cDNA 9330159F19 gene	chr10	29211695 - 29228424	+	NM_001162537; ENSMUST00000092627; BC138282
10589087	10.59	10.71	0.06	0.06	-1.09	0.029475	0.999971	Prkar2a	protein kinase, cAMP dependent regulatory, type II alpha	chr9	108692143 - 108749951	+	NM_008924; ENSMUST00000035220; AF533977; BC075623; BC080276
10419742	4.97	4.7	0.16	0.11	1.2	0.029543	0.999971	Olfr49	olfactory receptor 49	chr14	54281952 - 54282893	-	NM_010991; ENSMUST00000059996; BC145891; BC145893
10393379	9.23	9.3	0.11	0.04	-1.05	0.029581	0.999971	Mxra7	matrix-remodelling associated 7	chr11	116803404 - 116828046	-	ENSMUST00000047715; ENSMUST00000150015; BC075618; BC147321; NM_026280; ENSMUST00000021170; BC147320
10358591	7.85	7.97	0.05	0.06	-1.09	0.029621	0.999971	Hmcn1	hemicentin 1	chr1	150683590 - 150683757	-	NM_001024720; ENSMUST00000074783; ENSMUST00000137197
10607085	9.36	9.82	0.47	0.16	-1.38	0.029639	0.999971	Kcne1l	potassium voltage-gated channel, Isk-related family, member 1-like, pseudogene	chrX	142304752 - 142306198	-	NM_021487; ENSMUST00000134825; BC028942
10447695	6.59	6.7	0.1	0.07	-1.08	0.029705	0.999971	Gm17087	predicted gene 17087	chr17	8565938 - 8566911	-	ENSMUST00000184183; ENSMUST00000184255
10582458	8.26	8.38	0.09	0.07	-1.09	0.0298	0.999971	Ankrd11	ankyrin repeat domain 11	chr8	122906063 - 123042276	-	ENSMUST00000174833; BC068270; NM_001081379; NR_037865; ENSMUST00000098334; ENSMUST00000172906; AK138711; BC158043; BC172141
10428938	3.24	3.16	0.05	0.05	1.05	0.029812	0.999971	Gm25702	predicted gene, 25702	chr15	63481213 - 63481268	-	ENSMUST00000158203
10502791	8.02	9.04	0.47	0.43	-2.03	0.029834	0.999971	Ifi44	interferon-induced protein 44	chr3	151730924 - 151749849	-	NM_133871; ENSMUST00000029671; ENSMUST00000149919; BC111882; ENSMUST00000133888; AK085407
10352562	8.65	8.72	0.07	0.04	-1.05	0.029955	0.999971	Gpatch2	G patch domain containing 2	chr1	187215528 - 187351445	+	NM_026367; XM_006497201; XR_373774; ENSMUST00000044812; ENSMUST00000065573; ENSMUST00000110943; ENSMUST00000159748; ENSMUST00000160471; ENSMUST00000160481; ENSMUST00000160570; AK017975; AK169660; BC054810; XM_006497198; ENSMUST00000161260; XM_006497200; ENSMUST00000097443; AK032734; AK167826
10421950	8.41	8.21	0.17	0.12	1.15	0.029995	0.999971	Dach1	dachshund 1 (Drosophila)	chr14	97786846 - 98169543	-	NM_001038610; NM_007826; XM_006518509; ENSMUST00000069334; ENSMUST00000071533; AF090436; AF090437; AF102547; AF129510; AJ005669; BC052005; BC141130; ENSMUST00000156684; AK139060
10466659	5.55	5.29	0.08	0.12	1.19	0.029999	0.999971	Gda	guanine deaminase	chr19	21303150 - 21472661	-	NM_010266; ENSMUST00000087600; ENSMUST00000121725; AF174583; AF369880; AF369881; AF369882; AF369883; AF369884; BC076583; ENSMUST00000136258; AK044078
10581027	13.21	13.14	0.04	0.03	1.05	0.030039	0.999971	Rplp0; Gm8730; Gm14165; Rplp0-ps1; Gm9625; Gm5779	ribosomal protein, large, P0; predicted pseudogene 8730; predicted gene 14165; ribosomal protein, large, P0, pseudogene 1; predicted gene 9625; ribosomal protein, large, P0 pseudogene	chr8	102864740 - 102865872	-	NM_007475; ENSMUST00000076373; ENSMUST00000086519; ENSMUST00000156359; BC003833; BC011106; BC011291; BC087887; BC089496; BC099384; ENSMUST00000121456; ENSMUST00000122125; ENSMUST00000180422; NR_033602; BC082775; ENSMUST00000152976; ENSMUST00000155584
10466846	3.29	3.38	0.07	0.08	-1.06	0.030052	0.999971	Gm25176	predicted gene, 25176	chr19	26260366 - 26260493	-	ENSMUST00000122640
10391378	9.66	9.56	0.07	0.05	1.07	0.030101	0.999971	Ezh1	enhancer of zeste homolog 1 (Drosophila)	chr11	101191115 - 101226433	-	NM_007970; ENSMUST00000100417; ENSMUST00000107284; ENSMUST00000107285; ENSMUST00000128974; ENSMUST00000138835; AB004817; AF483490; AF483491; AK045374; BC007135; U60453; XM_006532179
10492341	7.57	7.82	0.13	0.18	-1.19	0.030107	0.999971	Arhgef26	Rho guanine nucleotide exchange factor (GEF) 26	chr3	62339497 - 62460346	+	NM_001081295; ENSMUST00000079300; ENSMUST00000161057; ENSMUST00000159746; ENSMUST00000163008
10534596	10.26	10.38	0.07	0.09	-1.09	0.030146	0.999971	Cux1	cut-like homeobox 1	chr5	136248135 - 136567431	-	NM_001291233; NM_001291238; NM_001291239; NM_001291240; NM_198602; XM_006504350; XM_006504352; ENSMUST00000163906; ENSMUST00000175918; ENSMUST00000175998; ENSMUST00000176172; ENSMUST00000176216; ENSMUST00000176423; ENSMUST00000176486; ENSMUST00000176745; ENSMUST00000176778; ENSMUST00000177297; AK144932; AY037807; BC014289; BC079570; BC090847; U46684; U68542; NM_001291234; NM_009986; ENSMUST000000…
10406250	11.65	11.46	0.06	0.1	1.14	0.030215	0.999971	Rpl37a; Mir682; Gm4149; Gm22758; Gm14173; Gm4613; Gm11285; Gm14251	ribosomal protein L37a; microRNA 682; predicted pseudogene 4149; predicted gene, 22758; predicted gene 14173; predicted gene 4613; predicted gene 11285; predicted gene 14251	chr13	75644883 - 75645248	+	NM_009084; NR_030451; ENSMUST00000059980; ENSMUST00000099371; ENSMUST00000102275; ENSMUST00000102281; BC086796; BC096413; ENSMUST00000117690; ENSMUST00000165488; ENSMUST00000080671; ENSMUST00000118443; ENSMUST00000122133
10578613	12.88	12.79	0.03	0.05	1.06	0.030235	0.999971	Rps16; LOC100862433; Gm8623; Rps16-ps2; Gm8731; Gm12058	ribosomal protein S16; 40S ribosomal protein S16-like; predicted gene 8623; ribosomal protein S16, pseudogene 2; predicted gene 8731; predicted gene 12058	chr8	47632329 - 47632764	-	NM_013647; XM_003688749; ENSMUST00000071573; ENSMUST00000082134; ENSMUST00000140155; ENSMUST00000152918; ENSMUST00000155805; BC090618; BC115673; BC115674; ENSMUST00000118088; ENSMUST00000118614
10360205	11.74	11.91	0.12	0.03	-1.13	0.030237	0.999971	Ncstn	nicastrin	chr1	172066021 - 172082749	-	NM_021607; ENSMUST00000003550; ENSMUST00000140643; ENSMUST00000146137; AF240469; BC019998; AK160338; ENSMUST00000122986
10496200	5.72	5.61	0.06	0.09	1.08	0.030557	0.999971			chr3	134963121 - 134964038	+
10345580	9.08	9.24	0.11	0.05	-1.12	0.030635	0.999971	Inpp4a	inositol polyphosphate-4-phosphatase, type I	chr1	37357919 - 37408259	+	NM_001290797; NM_001290798; NM_001290799; NM_172971; XM_006496006; XM_006496007; ENSMUST00000058307; ENSMUST00000114933; ENSMUST00000132401; ENSMUST00000136846; ENSMUST00000137266; ENSMUST00000140264; ENSMUST00000168546; AF317838; AK149414; BC120541; BC144748; NM_030266; ENSMUST00000027287; ENSMUST00000132615
10558265	10.53	10.63	0.14	0.05	-1.07	0.030694	0.999971	Lhpp	phospholysine phosphohistidine inorganic pyrophosphate phosphatase	chr7	132610643 - 132706419	+	NM_029609; ENSMUST00000033241; ENSMUST00000106170; ENSMUST00000133969; ENSMUST00000148669; BC065789; ENSMUST00000130672
10427928	9.21	9.25	0.05	0.03	-1.03	0.030702	0.999971	Trio	triple functional domain (PTPRF interacting)	chr15	27731385 - 28025496	-	NM_001081302; XM_006520052; XM_006520053; XR_383827; ENSMUST00000090247; AB106872; BC060724; BC067059
10489492	6.1	5.94	0.16	0.05	1.12	0.030753	0.999971	Trp53tg5	transformation related protein 53 target 5	chr2	164470304 - 164473724	-	NM_001271575; XM_006500260; ENSMUST00000017864; AK007294
10412155	6.62	6.87	0.16	0.16	-1.19	0.030997	0.999971	Ddx4	DEAD (Asp-Glu-Ala-Asp) box polypeptide 4	chr13	112598336 - 112652301	-	NM_001145885; NM_010029; XM_006517524; ENSMUST00000075748; ENSMUST00000099166; BC137601; BC144760; JQ923486
10595306	6.66	6.52	0.12	0.17	1.1	0.031088	0.999971	Impg1	interphotoreceptor matrix proteoglycan 1	chrUn		---	NM_022016; XM_006511328; ENSMUST00000085289; ENSMUST00000113250; ENSMUST00000185068; AF229929; AF266478; BC022970
10477852	10.31	10.22	0.07	0.05	1.07	0.031182	0.999971	Gm22759; Gm14251	predicted gene, 22759; predicted gene 14251	chr2	156322552 - 156322647	+	ENSMUST00000102276; ENSMUST00000122133
10599064	4.83	4.74	0.1	0.06	1.07	0.031264	0.999971	Gm5169; Gm10230; Gm10147; Gm5934; Gm10487; Gm14632; Gm10096; Gm10058; Gm10486; Gm14819; Gm6121; Gm14525; Gm4836; Gm10488; Gm2066; Gm4732; Gm2012; Gm2005; Gm2092; Gm2759; Gm5168; Gm2030; Gm4297; Slx; Gm2003; Gm5935; Gm2288; Gm7421; Gm2318; Gm9440; Gm1993; Gm7365; Gm1989; Gm7438; Gm7408; Gm7386; Gm3657; Gm7415; Gm7398; Gm7391; Gm7375; Gm14527; Gm3681; Gm6113; Gm16430; Gm16405; Gm16404; Slxl1; LOC10…	predicted gene 5169; predicted gene 10230; predicted gene 10147; predicted gene 5934; predicted gene 10487; predicted gene 14632; predicted gene 10096; predicted gene 10058; predicted gene 10486; predicted gene 14819; predicted gene 6121; predicted gene 14525; predicted gene 4836; predicted gene 10488; predicted pseudogene 2066; predicted gene 4732; predicted gene 2012; predicted pseudogene 2005;…	chrX	29976283 - 29999164	+	NM_001040669; NM_001099347; NM_001099919; NM_001100444; NM_001100609; NM_001100610; NM_001102678; NM_001109969; NM_001109970; NM_001110250; NM_001114754; NM_001162364; NM_009529; ENSMUST00000075388; ENSMUST00000079797; ENSMUST00000096469; ENSMUST00000101645; ENSMUST00000101647; ENSMUST00000101654; ENSMUST00000101657; ENSMUST00000118046; ENSMUST00000118778; ENSMUST00000119231; ENSMUST00000119362; …
10600584	6.37	6.2	0.09	0.07	1.12	0.031269	0.999971	Gm8754	predicted gene 8754	chrX	78390705 - 78391224	+	ENSMUST00000118391
10420437	4.16	3.91	0.13	0.1	1.19	0.031473	0.999971	Gm22738; Zdhhc20	predicted gene, 22738; zinc finger, DHHC domain containing 20	chr14	57831069 - 57831209	-	ENSMUST00000083440; AK047968
10380135	5.31	5.09	0.13	0.11	1.16	0.031497	0.999971	Mir142	microRNA 142	chr11	87756864 - 87756927	+	NR_029555
10591203	3.87	4.01	0.06	0.11	-1.1	0.031567	0.999971	Olfr860	olfactory receptor 860	chr9	19845623 - 19846673	-	NM_146528; ENSMUST00000086482; BC120862; BC137831
10402314	13.6	13.58	0.03	0.02	1.01	0.031578	0.999971	Rps2; Gm10420; Gm8842; Gm8841; Gm6139; Gm6311; Gm5786; Rps2-ps6; Gm11249; Gm12922; Gm12366; Gm5921; Gm8225; Gm6433; Gm11599; Gm11687; Gm12933; Gm9013; Gm12091; Gm17150; Gm18025; Gm6576; Gm5070; Gm10653; Gm4968; Gm15846; Gm13094; Gm14263; Gm16148; Gm7860; Gm7638; Rps2-ps9; Gm12176; Rps2-ps4; Gm16061; Gm16305; LOC102637749; LOC100862249; Gm13047; Gm7222; Gm8302; Gm15653; Gm11524; Gm11643; Gm12733; …	ribosomal protein S2; predicted gene 10420; predicted gene 8842; predicted gene 8841; predicted gene 6139; predicted gene 6311; predicted pseudogene 5786; ribosomal protein S2, pseudogene 6; predicted gene 11249; predicted gene 12922; predicted gene 12366; predicted gene 5921; predicted gene 8225; predicted gene 6433; predicted gene 11599; predicted gene 11687; predicted gene 12933; predicted gen…	chr12	102866630 - 102867492	-	NM_008503; XM_006506838; ENSMUST00000054289; ENSMUST00000073790; ENSMUST00000076842; ENSMUST00000079261; ENSMUST00000085368; ENSMUST00000095471; ENSMUST00000117071; ENSMUST00000117295; ENSMUST00000120626; ENSMUST00000121713; ENSMUST00000121722; ENSMUST00000122809; ENSMUST00000129580; ENSMUST00000129984; ENSMUST00000146867; ENSMUST00000152407; ENSMUST00000170335; ENSMUST00000170715; AF283559; AK00…
10511577	3.58	3.47	0.06	0.04	1.08	0.031606	0.999971	Gm11833	predicted gene 11833	chr4	11650048 - 11650483	-	ENSMUST00000118393
10597817	7.86	7.49	0.11	0.29	1.29	0.031617	0.999971	Cck	cholecystokinin	chr9	121489824 - 121495662	-	NM_001284508; NM_031161; XM_006511928; ENSMUST00000035120; BC028487
10508376	8.87	9.09	0.07	0.22	-1.16	0.031635	0.999971	Trim62	tripartite motif-containing 62	chr4	128884140 - 128911330	+	NM_178110; ENSMUST00000035667; BC049095; ENSMUST00000147852; AK048725
10557139	10.99	11.14	0.09	0.08	-1.11	0.031644	0.999971	Ubfd1	ubiquitin family domain containing 1	chr7	122067198 - 122082199	+	NM_138589; XM_006507913; ENSMUST00000033158; ENSMUST00000124733; ENSMUST00000153640; BC011313; ENSMUST00000148060; AK033428; ENSMUST00000133390; AK135258
10403871	5.55	5.67	0.09	0.06	-1.09	0.031693	0.999971	Aoah	acyloxyacyl hydrolase	chr13	20794113 - 21024252	+	NM_001281854; BC089580; NM_012054; XM_006516681; XM_006516682; ENSMUST00000021757; AF018172; BC150767; CT010242
10497765	8.83	8.73	0.08	0.06	1.07	0.031738	0.999971	Dcun1d1	DCN1, defective in cullin neddylation 1, domain containing 1 (S. cerevisiae)	chr3	35892652 - 35932877	-	NM_001205361; NM_001205362; NM_033623; ENSMUST00000108182; ENSMUST00000121632; ENSMUST00000178098; AF198092; AK139845; BC037431
10556426	11.7	11.78	0.09	0.03	-1.06	0.031913	0.999971	Parva	parvin, alpha	chr7	112427706 - 112591692	+	NM_020606; XM_006508050; ENSMUST00000033030; ENSMUST00000106640; ENSMUST00000106643; AF237774; AF264766; AK148878; BC039750; BC059236; ENSMUST00000139720; AK162796
10416082	11.21	11.29	0.09	0.02	-1.06	0.032035	0.999971	Trim35	tripartite motif-containing 35	chr14	66297025 - 66311424	+	NM_029979; ENSMUST00000022623; AB060155; AF145374; BC049105; BC145783; BC145809; ENSMUST00000121006; AK163749
10493267	10.48	10.58	0.07	0.03	-1.07	0.032047	0.999971	Arhgef2	rho/rac guanine nucleotide exchange factor (GEF) 2	chr3	88621138 - 88646932	+	NM_001198911; NM_001198912; NM_001198913; NM_008487; XM_006501058; XM_006501063; XM_006501064; XM_006501067; ENSMUST00000029694; ENSMUST00000107510; ENSMUST00000170653; ENSMUST00000175779; ENSMUST00000175903; ENSMUST00000175911; ENSMUST00000176079; ENSMUST00000176243; ENSMUST00000176500; ENSMUST00000176528; ENSMUST00000176539; ENSMUST00000176804; ENSMUST00000177023; ENSMUST00000177099; ENSMUST000…
10574242	11.34	11.22	0.05	0.09	1.09	0.032066	0.999971	Polr2c	polymerase (RNA) II (DNA directed) polypeptide C	chr8	94857505 - 94870689	+	NM_009090; ENSMUST00000109521; BC099548
10460010	5.67	5.46	0.14	0.15	1.16	0.032153	0.999971	Galr1	galanin receptor 1	chr18	82392496 - 82406777	-	NM_008082; ENSMUST00000065224
10465772	12	11.94	0.05	0.03	1.04	0.032319	0.999971	Slc3a2	solute carrier family 3 (activators of dibasic and neutral amino acid transport), member 2	chr19	8706882 - 8723095	-	NM_001161413; NM_008577; XM_006526731; XM_006526732; ENSMUST00000010239; ENSMUST00000170157; AB023408; BC065173; U25708
10445033	8.6	8.66	0.05	0.07	-1.05	0.032448	0.999971	Trim26	tripartite motif-containing 26	chr17	36837184 - 36859397	+	NM_001025599; NM_001286726; NM_001286727; XM_006537329; ENSMUST00000053434; ENSMUST00000123715; ENSMUST00000124136; ENSMUST00000130367; ENSMUST00000130801; ENSMUST00000144182; ENSMUST00000156872; ENSMUST00000179968; BC026517; BC037110; ENSMUST00000134325; AK171019; ENSMUST00000124307; AK142476
10606261	13.05	12.97	0.04	0.04	1.05	0.032515	0.999971	Rpl12; LOC102635048; LOC102641574; LOC102635609; Gm7117; Rpl12-ps1; Gm11425; Gm20430; LOC102640707; Gm15793; Gm6285; Gm16519; Gm12038; Rpl12-ps2	ribosomal protein L12; 60S ribosomal protein L12-like; uncharacterized LOC102635609; predicted pseudogene 7117; ribosomal protein L12, pseudogene 1; predicted gene 11425; predicted gene 20430; predicted gene 15793; predicted gene 6285; predicted gene, 16519; predicted gene 12038; ribosomal proteimn L12-ps2	chrX	105725128 - 105725517	-	NM_009076; XM_006534601; XM_006544604; XR_381426; XR_381427; ENSMUST00000071515; ENSMUST00000076703; ENSMUST00000092620; ENSMUST00000102811; ENSMUST00000116168; ENSMUST00000119608; ENSMUST00000126610; ENSMUST00000168697; ENSMUST00000172474; AK167761; BC018321; BC075731; BC081469; BC090393; L04280; XM_006544729; ENSMUST00000121857; ENSMUST00000122012; ENSMUST00000092011; ENSMUST00000117322; ENSMUS…
10401841	6.82	7.01	0.16	0.15	-1.14	0.032559	0.999971	Dio2	deiodinase, iodothyronine, type II	chr12	90724552 - 90738438	-	NM_010050; ENSMUST00000082432; AF093137; AF096875; AF177196; AF177197; BC125383; BC125385
10358787	7.59	7.85	0.11	0.16	-1.2	0.032567	0.999971	Lamc2	laminin, gamma 2	chr1	153122756 - 153186447	-	NM_008485; ENSMUST00000027753; U43327
10482929	7.96	7.73	0.17	0.13	1.17	0.032691	0.999971	Ly75	lymphocyte antigen 75	chr2	60292103 - 60383264	-	NM_013825; ENSMUST00000028362; ENSMUST00000112533; AF395445; AK157921; BC150734; U19271; AK144922
10427052	9.38	9.99	0.31	0.22	-1.53	0.032709	0.999971	Krt7	keratin 7	chr15	101412402 - 101427806	+	NM_033073; XM_006520292; ENSMUST00000131069; AF509888; BC010337; BC030403; ENSMUST00000068904; ENSMUST00000147662
10536949	9.59	10.09	0.44	0.13	-1.42	0.032796	0.999971	Strip2	striatin interacting protein 2	chr6	29917013 - 29959681	+	NM_001037740; NM_177204; NR_104576; ENSMUST00000046028; ENSMUST00000130969; ENSMUST00000151738; AK052271; BC147502; ENSMUST00000115224; ENSMUST00000137068; AK041004; AK163706
10423030	6.16	6.41	0.18	0.15	-1.19	0.032828	0.999971	Prlr	prolactin receptor	chr15	10177238 - 10347595	+	NM_001253782; XR_383825; ENSMUST00000005400; ENSMUST00000127467; ENSMUST00000128450; ENSMUST00000130720; ENSMUST00000134410; ENSMUST00000148257; AK054551; BC005555; BC006652; D10214; L13593; L14811; M22957; M22958; M22959; NM_011169; ENSMUST00000145428; AK054381; NM_001253781; ENSMUST00000124470; ENSMUST00000128921; ENSMUST00000137867; AB643813; AK050317; ENSMUST00000132361; ENSMUST00000138135; A…
10498547	6.89	6.99	0.08	0.05	-1.07	0.033023	0.999971	Veph1	ventricular zone expressed PH domain-containing 1	chr3	66053559 - 66296837	-	NM_145820; XM_006502142; ENSMUST00000029419; ENSMUST00000107837; ENSMUST00000182815; AB085187; AB085189; AK164725; BC128271
10361765	5.48	5.21	0.06	0.15	1.2	0.033051	0.999971	Gm25139	predicted gene, 25139	chr10	12368623 - 12368832	+	ENSMUST00000083247
10608654	5.75	5.87	0.2	0.23	-1.09	0.033088	0.999971			chrUn		---
10600688	9.83	9.67	0.13	0.07	1.12	0.033279	0.999971	Tab3	TGF-beta activated kinase 1/MAP3K7 binding protein 3	chrX	85574022 - 85634314	+	NM_025729; ENSMUST00000048250; ENSMUST00000137438; BC139024; BC139025
10485711	6.34	6.64	0.15	0.32	-1.23	0.033281	0.999971	Fibin	fin bud initiation factor homolog (zebrafish)	chr2	110360925 - 110362993	-	NM_026271; ENSMUST00000099626; AB236893; AK012026; BC027250
10549377	6.41	6.17	0.13	0.15	1.18	0.033352	0.999971	1700034J05Rik	RIKEN cDNA 1700034J05 gene	chr6	146950329 - 146954413	-	NM_001164236; NM_028509; XM_006507111; ENSMUST00000036592; ENSMUST00000111622; BC052362
10519815	8.53	8.72	0.14	0.16	-1.14	0.033507	0.999971	Cacna2d1	calcium channel, voltage-dependent, alpha2/delta subunit 1	chr5	15934788 - 16371069	+	NM_001110843; NM_001110844; NM_001110845; NM_001110846; NM_009784; XM_006535619; ENSMUST00000039370; ENSMUST00000078272; ENSMUST00000101581; ENSMUST00000115281; ENSMUST00000167946; ENSMUST00000180204; AK014825; BC115871; U73483; U73484; U73485; U73486; U73487
10571815	8.39	8.9	0.3	0.28	-1.42	0.033531	0.999971	Gpm6a	glycoprotein m6a	chr8	54779647 - 55060878	+	NM_001253754; NM_001253756; NM_153581; ENSMUST00000033915; BC023461; BC024759; BC029683; BC029711; BC033357; BC033394; BC043130
10348653	9.73	9.83	0.07	0.1	-1.07	0.033621	0.999971	Gpc1	glypican 1	chr1	92831686 - 92860196	+	NM_016696; XM_006529142; ENSMUST00000045970; AF185613; AK031768; AK154584; BC062902
10513362	8.95	8.89	0.06	0.02	1.04	0.033652	0.999971	Susd1	sushi domain containing 1	chr4	59315409 - 59438323	-	NM_001163288; ENSMUST00000040166; ENSMUST00000107544; BC157977
10369901	6.31	6.17	0.08	0.1	1.1	0.033655	0.999971	Rtdr1	rhabdoid tumor deletion region gene 1	chr10	74957477 - 75032565	-	NM_001163533; NM_001163534; NM_001163535; NM_027730; XM_006514117; ENSMUST00000009214; ENSMUST00000160072; ENSMUST00000160450; ENSMUST00000166088; ENSMUST00000179546; BC147792; BC147801; ENSMUST00000159761; AK077078; ENSMUST00000159994
10505530	4.23	4.02	0.14	0.14	1.16	0.033692	0.999971	Gm24697	predicted gene, 24697	chr4	69110671 - 69110777	+	ENSMUST00000083881
10568865	5.77	5.64	0.17	0.09	1.09	0.033712	0.999971	6430531B16Rik	RIKEN cDNA 6430531B16 gene	chr7	139972303 - 139978755	-	NM_001033465; XM_006536199; ENSMUST00000097970; ENSMUST00000146974; BC025923; BC145730; BC171930; ENSMUST00000121412; AK164921
10421932	7.11	7.4	0.15	0.22	-1.22	0.033757	0.999971	Pcdh9	protocadherin 9	chr14	93886135 - 93887577	-	NM_001081377; NM_001271798; NM_001271799; NM_001271800; ENSMUST00000068992; BC157952; BC158114; BC158117
10523974	6.43	6.26	0.12	0.1	1.13	0.033839	0.999971	Gm10419	predicted gene 10419	chr5	108370814 - 108372392	+	ENSMUST00000100944; AK031816; AK141638; AK165889
10443301	9.57	9.69	0.1	0.08	-1.09	0.033967	0.999971	Zfp523	zinc finger protein 523	chr17	28177207 - 28205886	+	XR_385316; ENSMUST00000129522; NM_172617; ENSMUST00000002318; ENSMUST00000073534; ENSMUST00000145313; BC058346; BC060611; BC025615; ENSMUST00000133868
10384725	9.05	9.2	0.08	0.08	-1.1	0.034098	0.999971	Rel	reticuloendotheliosis oncogene	chr11	23741729 - 23770970	-	NM_009044; ENSMUST00000102864; BC139447; BC139448; BC139770; X15842
10496130	9.54	9.69	0.09	0.11	-1.11	0.034144	0.999971	Tbck	TBC1 domain containing kinase	chr3	132684168 - 132838071	+	NM_001163455; NM_173032; XM_006501553; XR_375529; ENSMUST00000029664; ENSMUST00000169172; AK052841; XM_006501552; XR_375528
10551489	12.7	12.62	0.03	0.06	1.06	0.03417	0.999971	Rps16; LOC100862433; Gm8623; Rps16-ps2; Gm8731; Gm12058	ribosomal protein S16; 40S ribosomal protein S16-like; predicted gene 8623; ribosomal protein S16, pseudogene 2; predicted gene 8731; predicted gene 12058	chr7	28350751 - 28352696	+	NM_013647; XM_003688749; ENSMUST00000071573; ENSMUST00000082134; ENSMUST00000140155; ENSMUST00000152918; ENSMUST00000155805; BC090618; BC115673; BC115674; ENSMUST00000118088; ENSMUST00000118614
10468990	9.79	9.65	0.09	0.09	1.1	0.034259	0.999971	Gm13181; Parl	predicted gene 13181; presenilin associated, rhomboid-like	chr2	3686362 - 3687430	+	ENSMUST00000120117; NM_001005767; ENSMUST00000048642; ENSMUST00000136252; BC083153
10369761	10.76	10.96	0.17	0.06	-1.15	0.034266	0.999971	Reep3	receptor accessory protein 3	chr10	67011508 - 67096945	-	NM_001204915; NM_178606; ENSMUST00000020023; AY562231; BC004607; XM_006513728
10373519	13.07	13.02	0.03	0.04	1.03	0.034302	0.999971	Rpl12; LOC102635609; Gm20430; LOC102635048; LOC102641574; LOC102640707; Gm7117; Rpl12-ps1; Gm12038; Gm11425; Gm15793; Gm6285; Gm16519	ribosomal protein L12; uncharacterized LOC102635609; predicted gene 20430; 60S ribosomal protein L12-like; predicted pseudogene 7117; ribosomal protein L12, pseudogene 1; predicted gene 12038; predicted gene 11425; predicted gene 15793; predicted gene 6285; predicted gene, 16519	chr10	128676155 - 128676649	-	NM_009076; XR_381426; XR_381427; ENSMUST00000076703; ENSMUST00000092620; ENSMUST00000102811; ENSMUST00000126610; ENSMUST00000172474; AK167761; BC018321; BC075731; BC081469; BC090393; XM_006534601; XM_006544604; XM_006544729; ENSMUST00000071515; ENSMUST00000116168; ENSMUST00000117322; ENSMUST00000119608; ENSMUST00000121857; ENSMUST00000122012; ENSMUST00000154340; ENSMUST00000168697; L04280; ENSMUS…
10427026	10.96	11.25	0.15	0.15	-1.23	0.034376	0.999971	Grasp	GRP1 (general receptor for phosphoinositides 1)-associated scaffold protein	chr15	101224207 - 101232756	+	NM_019518; XM_006521196; ENSMUST00000000543; AB041603; AF236099; BC046307
10351867	7.01	7.14	0.1	0.05	-1.1	0.03442	0.999971	Aim2	absent in melanoma 2	chr1	173455354 - 173466040	+	NM_001013779; XM_006496915; XM_006496918; XM_006496920; XM_006496923; XM_006496926; XM_006496929; ENSMUST00000147604; ENSMUST00000166137; BC009664; JQ894737; XM_006496928
10473160	8.89	8.95	0.05	0.1	-1.04	0.034456	0.999971	Ssfa2	sperm specific antigen 2	chr2	79635540 - 79672966	+	NM_080558; ENSMUST00000111784; ENSMUST00000111785; ENSMUST00000111788; ENSMUST00000133266; AB120565; BC008560; BC141883
10388952	5.84	5.72	0.08	0.05	1.08	0.034526	0.999971	Gm9964	predicted gene 9964	chr11	79296185 - 79296619	-	ENSMUST00000068448; AK039395
10358191	10.52	10.57	0.04	0.04	-1.04	0.034842	0.999971	Camsap2	calmodulin regulated spectrin-associated protein family, member 2	chr1	136268253 - 136346104	-	NM_001081360; ENSMUST00000048309; BC138367; BC145258
10375065	9.68	9.91	0.12	0.17	-1.17	0.035227	0.999971	Sh3pxd2b	SH3 and PX domains 2B	chr11	32347811 - 32428183	+	NM_177364; ENSMUST00000038753; AB430861; BC141306; AK169978
10446589	8.65	8.56	0.05	0.04	1.06	0.035299	0.999971			chr17	69570441 - 69571184	+
10538338	9.91	10.17	0.2	0.11	-1.2	0.035443	0.999971	Creb5; 9430076C15Rik	cAMP responsive element binding protein 5; RIKEN cDNA 9430076C15 gene	chr6	53287321 - 53696018	+	NM_172728; ENSMUST00000047450; BC029022; BC098487; AK052230; AK084024; AK166503; AK170766; NR_015553; AK034642; AK035031; AK170128
10386427	9.22	9.13	0.07	0.04	1.07	0.035526	0.999971	Flcn	folliculin	chr11	59791408 - 59809773	-	NM_001271356; NM_001271357; NM_146018; NR_073164; ENSMUST00000091246; ENSMUST00000102697; ENSMUST00000148151; AK136071; BC025820
10547088	8.82	8.69	0.05	0.09	1.1	0.035542	0.999971	Mbd4	methyl-CpG binding domain protein 4	chr6	115842329 - 115853721	-	NM_010774; XM_006505681; XM_006505682; ENSMUST00000032469; ENSMUST00000147282; AF072249; BC024812; ENSMUST00000122816; ENSMUST00000133830; AK148171
10433114	11.02	11.29	0.18	0.07	-1.2	0.03569	0.999971	Itga5	integrin alpha 5 (fibronectin receptor alpha)	chr15	103344286 - 103366763	-	NM_010577; ENSMUST00000023128; BC050943; BC053431; BC059829; X79003
10594315	11.29	11.18	0.09	0.05	1.08	0.035699	0.999971	Fem1b	feminization 1 homolog b (C. elegans)	chr9	62791821 - 62811602	-	NM_010193; ENSMUST00000034775; AB022863; AF064448; AF178633; AK154060; BC068236
10381049	6.5	6.64	0.07	0.06	-1.1	0.035843	0.999971	Rapgefl1	Rap guanine nucleotide exchange factor (GEF)-like 1	chr11	98840304 - 98853003	+	NM_001080925; ENSMUST00000107479; BC130266
10386110	11.03	10.8	0.11	0.1	1.17	0.035953	0.999971	Hand1	heart and neural crest derivatives expressed transcript 1	chr11	57828712 - 57832147	-	NM_008213; ENSMUST00000036917; ENSMUST00000160392; AK146084; BC050182; U21226; U43714
10506148	6.38	6.15	0.15	0.08	1.18	0.035991	0.999971	Gm12689	predicted gene 12689	chr4	99295900 - 99296691	+	ENSMUST00000094955; AK046412
10419082	12.53	12.58	0.06	0.01	-1.04	0.036008	0.999971	Fam213a	family with sequence similarity 213, member A	chr14	40993735 - 41013775	-	NM_027464; XM_006519529; XM_006519531; XM_006519533; ENSMUST00000022317; ENSMUST00000118466; ENSMUST00000128236; ENSMUST00000130166; ENSMUST00000136661; ENSMUST00000143143; BC056635; ENSMUST00000153830; ENSMUST00000134715; ENSMUST00000135797
10367481	3.79	3.65	0.08	0.12	1.1	0.036058	0.999971	Olfr776	olfactory receptor 776	chr10	129260963 - 129261901	+	NM_207559; ENSMUST00000073704
10500798	4.57	4.87	0.25	0.1	-1.23	0.036061	0.999971	2410024N13Rik	RIKEN cDNA 2410024N13 gene	chr3	103198226 - 103198975	-	AK010586; ENSMUST00000090704
10345226	3.83	3.67	0.14	0.12	1.12	0.036112	0.999971	Gm23453	predicted gene, 23453	chr1	33422733 - 33422838	+	ENSMUST00000083326
10462863	3.91	4.16	0.16	0.04	-1.19	0.036122	0.999971			chr19	37870270 - 37871135	+
10514049	9.22	9.55	0.21	0.2	-1.26	0.03618	0.999971	Nfib	nuclear factor I/B	chr4	82290173 - 82292780	-	NM_001113209; NM_001113210; NM_001286127; NM_001286131; NM_008687; ENSMUST00000050872; ENSMUST00000064770; ENSMUST00000107245
10604906	8.71	8.88	0.08	0.12	-1.12	0.036259	0.999971	Ids	iduronate 2-sulfatase	chrX	70343069 - 70365084	-	NM_010498; ENSMUST00000101509; ENSMUST00000130519; L07921; X75636
10362596	9.96	10.04	0.07	0.08	-1.06	0.036289	0.999971	Fyn	Fyn proto-oncogene	chr10	39369803 - 39565381	+	NM_001122892; NM_001122893; NM_008054; XM_006512539; ENSMUST00000063091; ENSMUST00000099967; ENSMUST00000126486; ENSMUST00000135242; ENSMUST00000146287; BC032149; BC092217; M27266; U70324; ENSMUST00000136659; ENSMUST00000148152
10430997	11.53	11.72	0.13	0.06	-1.14	0.036312	0.999971	Pacsin2	protein kinase C and casein kinase substrate in neurons 2	chr15	83375607 - 83464570	-	NM_001159509; NM_001159510; NM_011862; XM_006520981; XM_006520982; ENSMUST00000056177; ENSMUST00000165095; ENSMUST00000171436; AF128535; AK143828; BC023502
10479274	7.74	7.83	0.08	0.05	-1.06	0.036372	0.999971	Cdh4	cadherin 4	chr2	179442478 - 179896405	+	ENSMUST00000108911; BC047991; D14888; NM_009867; ENSMUST00000000314
10564624	8.67	8.92	0.16	0.31	-1.19	0.036468	0.999971	St8sia2	ST8 alpha-N-acetyl-neuraminide alpha-2,8-sialyltransferase 2	chr7	73939119 - 74013674	-	NM_009181; ENSMUST00000026896; BC096546
10431935	7.89	7.78	0.06	0.08	1.09	0.036598	0.999971	Amigo2	adhesion molecule with Ig like domain 2	chr15	97244125 - 97247287	-	NM_001164563; NM_001164602; NM_178114; ENSMUST00000053106; AB078880; AY237006; BC095990
10427816	8.34	8.6	0.22	0.07	-1.19	0.036684	0.999971	Pdzd2	PDZ domain containing 2	chr15	12362076 - 12599056	-	NM_001081064; XM_006520159; XM_006520169; ENSMUST00000075317
10503170	10.55	10.41	0.1	0.12	1.1	0.036737	0.999971	Chd7	chromodomain helicase DNA binding protein 7	chr4	8806296 - 8806361	+	NM_001277149; ENSMUST00000039267; ENSMUST00000051558
10603230	5.14	4.86	0.16	0.11	1.21	0.036751	0.999971	Spin2d; Gm21637; Spin2-ps1; Gm5926; Spin2-ps4; Spin2-ps3; Spin2-ps2; Gm9427; Gm14332; Gm3757; Gm5924; Gm2892; Spin2-ps5; Gm2940; Spin2f; Spin2-ps6; Spin2e; Gm5923; Gm2837; Gm14349	spindlin family, member 2D; predicted gene, 21637; spindlin family, member 2, pseudogene 1; predicted gene 5926; spindlin family, member 2, pseudogene 4; spindlin family, member 2, pseudogene 3; spindlin family, member 2, pseudogene 2; predicted pseudogene 9427; predicted gene 14332; predicted pseudogene 3757; predicted gene 5924; predicted pseudogene 2892; spindlin family, member 2, pseudogene 5…	chrX	3276880 - 3277470	-	NM_001243002; NM_001270685; NM_029106; XM_006536333; ENSMUST00000105124; ENSMUST00000114517; ENSMUST00000116186; ENSMUST00000116187; ENSMUST00000116643; ENSMUST00000121982; ENSMUST00000125878; ENSMUST00000126395; ENSMUST00000132554; ENSMUST00000145537; ENSMUST00000148147; ENSMUST00000177560; ENSMUST00000177740; ENSMUST00000177990; ENSMUST00000178459; ENSMUST00000179716; BC117726; NR_040388; ENSMU…
10600480	5.14	4.86	0.16	0.11	1.21	0.036751	0.999971	Spin2d; Gm21637; Spin2-ps1; Gm5926; Spin2-ps4; Spin2-ps3; Spin2-ps2; Gm9427; Gm14332; Gm3757; Gm5924; Gm2892; Spin2-ps5; Gm2940; Spin2f; Spin2-ps6; Spin2e; Gm5923; Gm2837; Gm14349	spindlin family, member 2D; predicted gene, 21637; spindlin family, member 2, pseudogene 1; predicted gene 5926; spindlin family, member 2, pseudogene 4; spindlin family, member 2, pseudogene 3; spindlin family, member 2, pseudogene 2; predicted pseudogene 9427; predicted gene 14332; predicted pseudogene 3757; predicted gene 5924; predicted pseudogene 2892; spindlin family, member 2, pseudogene 5…	chrX	74804946 - 74805536	+	NM_001243002; NM_001270685; NM_029106; XM_006536333; ENSMUST00000105124; ENSMUST00000114517; ENSMUST00000116186; ENSMUST00000116187; ENSMUST00000116643; ENSMUST00000121982; ENSMUST00000125878; ENSMUST00000126395; ENSMUST00000132554; ENSMUST00000145537; ENSMUST00000148147; ENSMUST00000177560; ENSMUST00000177740; ENSMUST00000177990; ENSMUST00000178459; ENSMUST00000179716; BC117726; NR_040388; ENSMU…
10605353	5.14	4.86	0.16	0.11	1.21	0.036751	0.999971	Spin2d; Gm21637; Spin2-ps1; Gm5926; Spin2-ps4; Spin2-ps3; Spin2-ps2; Gm9427; Gm14332; Gm3757; Gm5924; Gm2892; Spin2-ps5; Gm2940; Spin2f; Spin2-ps6; Spin2e; Gm5923; Gm2837; Gm14349	spindlin family, member 2D; predicted gene, 21637; spindlin family, member 2, pseudogene 1; predicted gene 5926; spindlin family, member 2, pseudogene 4; spindlin family, member 2, pseudogene 3; spindlin family, member 2, pseudogene 2; predicted pseudogene 9427; predicted gene 14332; predicted pseudogene 3757; predicted gene 5924; predicted pseudogene 2892; spindlin family, member 2, pseudogene 5…	chrX	74677292 - 74677882	-	NM_001243002; NM_001270685; NM_029106; XM_006536333; ENSMUST00000105124; ENSMUST00000114517; ENSMUST00000116186; ENSMUST00000116187; ENSMUST00000116643; ENSMUST00000121982; ENSMUST00000125878; ENSMUST00000126395; ENSMUST00000132554; ENSMUST00000145537; ENSMUST00000148147; ENSMUST00000177560; ENSMUST00000177740; ENSMUST00000177990; ENSMUST00000178459; ENSMUST00000179716; BC117726; NR_040388; ENSMU…
10516666	10.36	10.44	0.08	0.02	-1.06	0.036778	0.999971	Txlna	taxilin alpha	chr4	129626083 - 129640640	-	NM_001005506; NM_001199695; ENSMUST00000046425; ENSMUST00000084264; ENSMUST00000132217; ENSMUST00000133803; ENSMUST00000142577; ENSMUST00000154105; BC060227; BC065115
10406710	9.81	9.69	0.06	0.05	1.08	0.036779	0.999971	Tbca	tubulin cofactor A	chr13	94788920 - 94842923	+	NM_009321; ENSMUST00000046644; BC051475; BC055749; BC087931; U05333
10369132	7.29	7.42	0.08	0.09	-1.09	0.037036	0.999971	Fam184a	family with sequence similarity 184, member A	chr10	53633369 - 53750880	-	NM_001081428; ENSMUST00000020003; ENSMUST00000163761; ENSMUST00000165986; ENSMUST00000168949; ENSMUST00000169866; ENSMUST00000171807; AK139673
10367511	4.04	3.92	0.08	0.05	1.08	0.037094	0.999971	Olfr799	olfactory receptor 799	chr10	129647130 - 129648065	+	NM_146927; ENSMUST00000071126
10365426	9.83	9.67	0.1	0.09	1.12	0.037428	0.999971	Psma5; Gm8394; Gm12989	proteasome (prosome, macropain) subunit, alpha type 5; predicted gene 8394; predicted gene 12989	chr10	85313475 - 85314452	+	NM_011967; ENSMUST00000079684; ENSMUST00000090569; ENSMUST00000129708; AF019661; AK160530; BC010709; BC083342; BC108368; ENSMUST00000122331
10392388	9.78	9.91	0.08	0.09	-1.09	0.037597	0.999971	Prkca	protein kinase C, alpha	chr11	107938167 - 108343928	-	NM_011101; ENSMUST00000059595; ENSMUST00000100302; ENSMUST00000134910; AK163950; BC096493; M25811; X52685
10455297	7.53	7.33	0.14	0.1	1.14	0.037702	0.999971	Rps19-ps13	ribosomal protein S19, pseudogene 13	chr18	40726272 - 40726709	+	ENSMUST00000180504
10380719	6.22	6.04	0.17	0.06	1.13	0.037709	0.999971	Sp6	trans-acting transcription factor 6	chr11	97013569 - 97024734	+	NM_031183; ENSMUST00000047997; ENSMUST00000107622; AM295492; AY338955; BC138818; BC138822
10447222	3.95	3.85	0.09	0.04	1.08	0.037749	0.999971	Gm26066	predicted gene, 26066	chr17	84624404 - 84624510	+	ENSMUST00000083385
10399389	6.51	6.36	0.11	0.1	1.1	0.037848	0.999971	1700034J04Rik	RIKEN cDNA 1700034J04 gene	chr12	11221816 - 11222199	-	AK006597
10423243	8.37	8.59	0.27	0.2	-1.17	0.03786	0.999971	Cdh10	cadherin 10	chr15	18818947 - 19014236	+	ENSMUST00000176409; AF183946; BC055808; NM_009865; ENSMUST00000040562; ENSMUST00000166873; BC052056; BC062962; ENSMUST00000176146; ENSMUST00000176593; AK043661
10504458	10.06	10.02	0.03	0.05	1.03	0.037924	0.999971	Clta	clathrin, light polypeptide (Lca)	chr4	44012683 - 44032846	+	NM_001080384; NM_001080385; NM_001080386; NM_001290470; NM_016760; ENSMUST00000107845; ENSMUST00000107846; ENSMUST00000107847; ENSMUST00000107849; ENSMUST00000107851; ENSMUST00000170241; BC057660; U91848; AK045237
10358978	8.36	8.45	0.06	0.1	-1.06	0.037975	0.999971	Ier5	immediate early response 5	chr1	155097521 - 155099636	-	NM_010500; ENSMUST00000055322; AF079527; BC051986
10355452	6.47	6.58	0.15	0.16	-1.08	0.037992	0.999971			chr1	71709702 - 71710055	-
10479213	2.98	3.07	0.02	0.06	-1.06	0.038103	0.999971			chr2	177138660 - 177139062	+
10479201	2.98	3.07	0.02	0.06	-1.06	0.038103	0.999971			chr2	176097450 - 176097852	+
10484834	4.97	4.85	0.09	0.08	1.08	0.038107	0.999971	Olfr1247	olfactory receptor 1247	chr2	89609089 - 89610147	-	NM_146966; XM_006499573; ENSMUST00000099771; ENSMUST00000111532; BC125540; BC132105
10374354	6.53	6.37	0.08	0.13	1.11	0.038161	0.999971	Gm12011	predicted gene 12011	chr11	16236929 - 16237546	+	ENSMUST00000119734
10396671	8.74	8.91	0.13	0.07	-1.12	0.038171	0.999971	Plekhg3	pleckstrin homology domain containing, family G (with RhoGef domain) member 3	chr12	76533582 - 76579042	+	AK080928; BC030417; BC049264; BC096443; NM_153804; ENSMUST00000075249; AK144041; AK172977
10538571	5.28	5.17	0.09	0.09	1.08	0.03828	0.999971	Vmn1r10; Vmn1r9	vomeronasal 1 receptor 10; vomeronasal 1 receptor 9	chr6	57113425 - 57114360	+	NM_053231; NM_134185; ENSMUST00000171186; ENSMUST00000176073; BC132241; BC132577
10433769	4.73	4.66	0.13	0.06	1.05	0.038408	0.999971	Gm1758	predicted gene 1758	chr16	14502172 - 14507261	+	ENSMUST00000164528
10524973	9.37	9.52	0.07	0.07	-1.11	0.038418	0.999971	2410131K14Rik	RIKEN cDNA 2410131K14 gene	chr5	118245269 - 118263104	+	NM_001081236; ENSMUST00000049138; AK010791; BC104372; BC104373
10403291	6.42	6.69	0.26	0.11	-1.21	0.038429	0.999971	Akr1c14	aldo-keto reductase family 1, member C14	chr13	4059575 - 4090422	+	NM_134072; ENSMUST00000041768; ENSMUST00000118717; ENSMUST00000147180; AY730283; BC013482; BC026628
10431637	6.95	7.13	0.05	0.14	-1.13	0.03844	0.999971	Cpne8	copine VIII	chr15	90487481 - 90679388	-	NM_001033851; NM_025815; XM_006521285; ENSMUST00000014777; ENSMUST00000064391; ENSMUST00000088649; ENSMUST00000140171; BC017626; BC048551; BC138745; BC138746; ENSMUST00000154569
10471201	11.25	11.43	0.09	0.12	-1.14	0.038502	0.999971	Abl1	c-abl oncogene 1, non-receptor tyrosine kinase	chr2	31689313 - 31804227	+	NM_001112703; NM_001283045; NM_001283046; NM_001283047; NM_009594; ENSMUST00000028190; ENSMUST00000075759; ENSMUST00000127714; ENSMUST00000142554; AK088252; BC059260; BC103770; J02995; XM_006497621; AK166210
10538558	3.66	3.8	0.05	0.1	-1.1	0.038553	0.999971	Vmn1r4	vomeronasal 1 receptor 4	chr6	56956513 - 56957406	+	NM_134176; XM_006505671; XM_006505672; XM_006505673; ENSMUST00000096612; ENSMUST00000176838; BC132386; BC138489
10352936	7.89	7.77	0.09	0.09	1.09	0.038592	0.999971	Sox17	SRY (sex determining region Y)-box 17	chr1	4490928 - 4496757	-	NM_001289466; NM_001289467; NM_011441; ENSMUST00000027035; BC027687; BC060612; D49473; NM_001289464; NM_001289465; XM_006495474; ENSMUST00000116652; D49474
10508651	9.68	9.83	0.16	0.05	-1.11	0.0386	0.999971	Sdc3	syndecan 3	chr4	130792537 - 130826318	+	NM_011520; ENSMUST00000070478; BC054795; BC059031; BC062093; U52826; ENSMUST00000140623; AK045898
10566457	9.18	9.13	0.07	0.08	1.04	0.038621	0.999971	Apbb1	amyloid beta (A4) precursor protein-binding, family B, member 1	chr7	105558484 - 105581535	-	NM_001253885; NM_001253886; NM_001253887; NM_009685; XM_006507231; XM_006507232; XM_006507233; ENSMUST00000081165; AF206720; AK075730; BC048395
10383932	8.73	8.87	0.11	0.11	-1.1	0.038622	0.999971	Gas2l1	growth arrest-specific 2 like 1	chr11	5055378 - 5065327	-	XM_006514911; ENSMUST00000156196; AF508323; NM_144560; ENSMUST00000056649; NM_001190408; NM_030228; ENSMUST00000037146; ENSMUST00000109895; AF508324; BC031785; NM_001190406; ENSMUST00000122886
10442829	7.21	7.01	0.15	0.07	1.14	0.038672	0.999971	Gng13	guanine nucleotide binding protein (G protein), gamma 13	chr17	25717224 - 25719087	+	NM_022422; XM_006524779; ENSMUST00000115108; ENSMUST00000172002; AB030194; AY029485; BC048431; BC059712
10488748	8.74	8.62	0.09	0.02	1.09	0.038779	0.999971	Cdk5rap1	CDK5 regulatory subunit associated protein 1	chr2	154335380 - 154372727	-	NM_025876; XM_006500056; XM_006500058; ENSMUST00000028990; ENSMUST00000109731; ENSMUST00000148289; BC025132; ENSMUST00000109730; ENSMUST00000152180; AK136570
10501734	9.63	9.85	0.22	0.1	-1.17	0.038816	0.999971	Palmd	palmdelphin	chr3	116918256 - 116968952	-	NM_023245; ENSMUST00000040097; ENSMUST00000119557; AF263246; AK136939; AL391037; BC010193; ENSMUST00000143611
10434845	8.27	8.45	0.05	0.16	-1.14	0.038825	0.999971	Il1rap	interleukin 1 receptor accessory protein	chr16	26581708 - 26725264	+	NM_001159318; NM_008364; NM_134103; ENSMUST00000023156; ENSMUST00000096129; ENSMUST00000174202; BC021159; NM_001159317; XR_384528; ENSMUST00000166294; ENSMUST00000174171
10381111	10.44	10.49	0.07	0.05	-1.03	0.038925	0.999971	Gm11560	predicted gene 11560	chr11	99932162 - 99933104	+	ENSMUST00000117567
10352110	4.22	4.08	0.11	0.08	1.1	0.038993	0.999971	Gm16432; Gm7068	predicted gene 16432; predicted gene 7068	chr1	177991511 - 178048291	+	NM_001034899; XR_399150; ENSMUST00000094273; AK029617; XM_006497083; XM_006497084; AK139440
10385036	9.13	9.32	0.2	0.06	-1.14	0.039212	0.999971	Fgf18	fibroblast growth factor 18	chr11	33117430 - 33147400	-	NM_008005; NR_102395; XM_006514526; ENSMUST00000020507; ENSMUST00000109363; AB004639; AF075291; AF211187
10537823	5.94	5.75	0.11	0.09	1.14	0.039253	0.999971	Olfr13	olfactory receptor 13	chr6	43173952 - 43175005	+	NM_146652; ENSMUST00000059512; BC120850
10549162	8.36	8.56	0.05	0.12	-1.14	0.039441	0.999971	St8sia1	ST8 alpha-N-acetyl-neuraminide alpha-2,8-sialyltransferase 1	chr6	142821541 - 142964452	-	NM_011374; XM_006506929; ENSMUST00000032421; ENSMUST00000147058; AK042207; BC024821; L38677
10358579	7.87	8.1	0.09	0.18	-1.17	0.039547	0.999971	Hmcn1	hemicentin 1	chr1	150674296 - 150674441	-	NM_001024720; ENSMUST00000074783; ENSMUST00000137197
10347364	7.07	6.88	0.1	0.19	1.14	0.039671	0.999971	Vil1	villin 1	chr1	74409406 - 74435567	+	NM_009509; ENSMUST00000027366; ENSMUST00000159749; BC015267; BC117875; BC145671; M98454
10418796	9.77	9.84	0.07	0.06	-1.05	0.039687	0.999971	Dph3	diphthamine biosynthesis 3	chr14	32080562 - 32085665	-	NM_001047433; NM_172254; NR_104303; NR_104304; NR_104305; ENSMUST00000067955; ENSMUST00000112001; ENSMUST00000124303; ENSMUST00000167796; BC029910; NM_001284346; ENSMUST00000022461; BC039954; ENSMUST00000112000; ENSMUST00000144149
10569278	7.57	7.68	0.28	0.23	-1.09	0.039736	0.999971	Dusp8	dual specificity phosphatase 8	chr7	142079976 - 142080281	-	NM_008748; ENSMUST00000039926
10367772	9.14	9.58	0.29	0.2	-1.36	0.039747	0.999971	Samd5	sterile alpha motif domain containing 5	chr10	9627259 - 9675208	-	NM_177271; ENSMUST00000100070; BC145672; BC145674
10405811	10.5	10.67	0.17	0.12	-1.13	0.039873	0.999971	Habp4	hyaluronic acid binding protein 4	chr13	64161866 - 64186537	+	NM_019986; ENSMUST00000021929; AF227684; AK016800; BC148304
10520867	3.38	3.12	0.14	0.13	1.2	0.040001	0.999971	Gm26335	predicted gene, 26335	chr5	32175099 - 32175205	+	ENSMUST00000178449
10572591	7.46	7.38	0.05	0.07	1.06	0.040007	0.999971	Ocel1	occludin/ELL domain containing 1	chr8	71371353 - 71373158	+	NM_001293800; NM_029865; NR_122030; ENSMUST00000002469; ENSMUST00000110051; BC019407; ENSMUST00000110052; ENSMUST00000126049; AK143433
10573082	7.46	7.6	0.07	0.11	-1.1	0.040068	0.999971	Inpp4b	inositol polyphosphate-4-phosphatase, type II	chr8	81342562 - 82122788	+	NM_001024617; XM_006530858; XM_006530862; XM_006530863; ENSMUST00000042529; ENSMUST00000109851; ENSMUST00000109852; ENSMUST00000164264; ENSMUST00000169116; ENSMUST00000169387; ENSMUST00000170160; AK139397; AK141502; BC064813; DQ296611; DQ296612; DQ296613; ENSMUST00000172031; ENSMUST00000172167
10590060	9.52	9.67	0.08	0.09	-1.1	0.040143	0.999971	Ctdspl	CTD (carboxy-terminal domain, RNA polymerase II, polypeptide A) small phosphatase-like	chr9	118926476 - 119043998	+	NM_133710; ENSMUST00000073109; ENSMUST00000172464; ENSMUST00000174841; BC094289; ENSMUST00000174132; AK142857
10385325	9.09	8.95	0.05	0.15	1.1	0.04027	0.999971	Pttg1	pituitary tumor-transforming gene 1	chr11	43420262 - 43426251	-	NM_001131054; NM_013917; XM_006533515; ENSMUST00000020685; ENSMUST00000020687; ENSMUST00000101340; ENSMUST00000117446; ENSMUST00000118368; ENSMUST00000121638; ENSMUST00000148130; ENSMUST00000152115; AF069051; AF071209; BC023324; DQ157177; ENSMUST00000140434
10519855	8.86	9.04	0.15	0.15	-1.14	0.04035	0.999971	Cacna2d1	calcium channel, voltage-dependent, alpha2/delta subunit 1	chr5	16371081 - 16374504	+	NM_001110843; NM_001110844; NM_001110845; NM_001110846; NM_009784; ENSMUST00000039370; ENSMUST00000078272; ENSMUST00000101581; ENSMUST00000167946; ENSMUST00000180204
10459912	9.42	9.52	0.06	0.05	-1.07	0.04048	0.999971	Adnp2	ADNP homeobox 2	chr18	80127135 - 80151482	-	NM_175028; ENSMUST00000066743; BC064672
10351863	4.78	4.65	0.04	0.11	1.09	0.040582	0.999971	Olfr1404	olfactory receptor 1404	chr1	173215607 - 173216644	+	NM_146881; ENSMUST00000056592; BC120856
10376245	7.22	7.37	0.15	0.12	-1.1	0.040636	0.999971	Gria1	glutamate receptor, ionotropic, AMPA1 (alpha 1)	chr11	57011956 - 57330244	+	NM_001113325; NM_001252403; NM_008165; XM_006532234; XR_388348; ENSMUST00000036315; ENSMUST00000094179; ENSMUST00000151045; AB102773; AB102774; BC056397
10499431	8.95	9.18	0.17	0.12	-1.17	0.040643	0.999971	Syt11	synaptotagmin XI	chr3	88745702 - 88832297	-	NM_018804; ENSMUST00000090945; ENSMUST00000107503; ENSMUST00000107505; ENSMUST00000183267; AB026808; BC025207; BC054526
10353524	9.2	9.28	0.11	0.07	-1.06	0.040677	0.999971	Ogfrl1	opioid growth factor receptor-like 1	chr1	23369727 - 23383051	-	NM_001081079; ENSMUST00000027343; BC019747; BC041673
10435641	12.84	13.03	0.13	0.07	-1.14	0.040735	0.999971	Fstl1	follistatin-like 1	chr16	37777055 - 37836516	+	NM_008047; ENSMUST00000114763; BC006185; BC028921; M91380
10517666	7.91	7.99	0.05	0.06	-1.06	0.040779	0.999971	Otud3	OTU domain containing 3	chr4	138895383 - 138898138	-	NM_028453; XM_006539206; ENSMUST00000097830; XR_390782
10487506	6.97	7.29	0.19	0.11	-1.25	0.040828	0.999971	Gm14005	predicted gene 14005	chr2	128317206 - 128317607	-	NR_028590; ENSMUST00000151427; ENSMUST00000154173
10539692	8.38	8.68	0.13	0.13	-1.23	0.041036	0.999971	Tgfa	transforming growth factor alpha	chr6	86195416 - 86275157	+	NM_031199; ENSMUST00000032066; AK162680; BC132185; BC132211; M92420; U65016
10569370	7.58	7.38	0.06	0.14	1.15	0.041151	0.999971	Th	tyrosine hydroxylase	chr7	142892776 - 142899966	-	NM_009377; XM_006508538; ENSMUST00000000219; ENSMUST00000105929; ENSMUST00000124951; ENSMUST00000138482; AK139568; M69200; ENSMUST00000123057
10489759	12.25	12.44	0.07	0.1	-1.14	0.041222	0.999971	Sulf2	sulfatase 2	chr2	166073089 - 166155663	-	NM_001252578; NM_001252579; NM_028072; XM_006500208; ENSMUST00000088086; ENSMUST00000109249; ENSMUST00000139266; AY101177; BC027238; BC141086; ENSMUST00000146497
10555323	10.92	11.33	0.31	0.21	-1.32	0.041346	0.999971	P4ha3	procollagen-proline, 2-oxoglutarate 4-dioxygenase (proline 4-hydroxylase), alpha polypeptide III	chr7	100285520 - 100319699	+	NM_177161; ENSMUST00000057023; ENSMUST00000138465; ENSMUST00000139790; AY313449; BC082538; ENSMUST00000148620; AK086780
10495712	7.85	7.68	0.07	0.12	1.13	0.041485	0.999971	Abca4	ATP-binding cassette, sub-family A (ABC1), member 4	chr3	122044460 - 122180061	+	NM_007378; XM_006500911; XM_006500913; XR_375477; ENSMUST00000013995; ENSMUST00000141135; AF000149; BC057853; ENSMUST00000132199; AK084860
10595171	6.05	6.27	0.1	0.16	-1.16	0.0415	0.999971	Mb21d1	Mab-21 domain containing 1	chr9	78430518 - 78443237	-	NM_173386; ENSMUST00000034898; ENSMUST00000070742; ENSMUST00000127190; BC044854; BC052196; BC145651; BC145653; KC294567
10462398	5.39	5.52	0.11	0.13	-1.09	0.041607	0.999971	Pdcd1lg2	programmed cell death 1 ligand 2	chr19	29410958 - 29471161	+	NM_021396; ENSMUST00000112576; AF142780; AK141111; BC104138; BC104139
10608681	5.56	5.8	0.16	0.24	-1.17	0.041687	0.999971			chrUn		---
10573266	10.64	10.73	0.04	0.05	-1.07	0.041777	0.999971	Prkaca; Samd1	protein kinase, cAMP dependent, catalytic, alpha; sterile alpha motif domain containing 1	chr8	83972988 - 83999875	+	NM_001277898; NM_008854; ENSMUST00000005606; BC003238; BC054834; M12303; NM_001081415; ENSMUST00000095228; JN566056
10539179	4.76	4.63	0.13	0.03	1.09	0.041783	0.999971	Reg3b	regenerating islet-derived 3 beta	chr6	78370885 - 78373466	+	NM_011036; ENSMUST00000096904; BC027525; D13509; D63359
10534716	4.83	5.29	0.27	0.28	-1.38	0.041791	0.999971			chr5	137307906 - 137311233	-
10463070	10.25	10.47	0.16	0.1	-1.16	0.041791	0.999971	Entpd1	ectonucleoside triphosphate diphosphohydrolase 1	chr19	40659794 - 40741602	+	NM_009848; XM_006526617; XM_006526618; ENSMUST00000112231; ENSMUST00000127828; ENSMUST00000134063; ENSMUST00000156598; AF037366; AK029512; BC011278; ENSMUST00000127268
10446376	9.17	9.4	0.09	0.15	-1.17	0.041861	0.999971	Man2a1	mannosidase 2, alpha 1	chr17	64601649 - 64755110	+	NM_008549; ENSMUST00000086723; ENSMUST00000169668; BC138371; BC138372; AK144763
10537834	8.82	8.94	0.1	0.05	-1.09	0.041921	0.999971	Arhgef5	Rho guanine nucleotide exchange factor (GEF) 5	chr6	43272317 - 43289315	+	NM_133674; ENSMUST00000031750; ENSMUST00000182190; ENSMUST00000182924; ENSMUST00000183094; AK037202; BC006829; ENSMUST00000183313; AK220242
10478913	8.4	8.22	0.09	0.12	1.13	0.041926	0.999971	Mocs3	molybdenum cofactor synthesis 3	chr2	168230428 - 168232113	+	NM_001160330; ENSMUST00000099071; BC115985
10506714	8.33	8.15	0.13	0.1	1.13	0.041977	0.999971	Lrp8	low density lipoprotein receptor-related protein 8, apolipoprotein e receptor	chr4	107802261 - 107874167	+	NM_001080926; NR_033496; ENSMUST00000030356; ENSMUST00000106732; ENSMUST00000106733; ENSMUST00000123140; ENSMUST00000126573; ENSMUST00000135022; ENSMUST00000143601; ENSMUST00000146552; ENSMUST00000147319; AK038580; D85463; ENSMUST00000106731
10561431	10.14	10.3	0.09	0.11	-1.12	0.042029	0.999971	Plekhg2	pleckstrin homology domain containing, family G (with RhoGef domain) member 2	chr7	28359604 - 28372577	-	NM_001083912; NM_001290542; NM_138752; ENSMUST00000094644; ENSMUST00000119990; ENSMUST00000121085; ENSMUST00000128015; ENSMUST00000144700; ENSMUST00000147362; AF465238; BC052436; BC056971; ENSMUST00000147767
10491106	8.68	8.86	0.05	0.12	-1.13	0.042045	0.999971	Pld1	phospholipase D1	chr3	27938695 - 28133234	+	NM_001164056; NM_008875; ENSMUST00000067757; ENSMUST00000120834; ENSMUST00000123539; ENSMUST00000148827; AK136111; BC068144; U87868
10354677	8.38	8.64	0.07	0.14	-1.2	0.042047	0.999971	Ankrd44	ankyrin repeat domain 44	chr1	54653739 - 54926166	-	NM_001081433; ENSMUST00000044359; ENSMUST00000178226; ENSMUST00000179030; BC157918; BC157951; BC172102; ENSMUST00000177704; ENSMUST00000178935; AK053404; AK157584
10489660	10.06	10.15	0.08	0.08	-1.06	0.04212	0.999971	Elmo2	engulfment and cell motility 2	chr2	165288031 - 165326479	-	NM_080287; NM_207705; NM_207706; XM_006498742; XM_006498745; ENSMUST00000071699; ENSMUST00000074046; ENSMUST00000094329; ENSMUST00000103088; ENSMUST00000103091; ENSMUST00000126318; ENSMUST00000127496; ENSMUST00000137188; ENSMUST00000148643; AF398884; AK038455; BC023954; AB093301; ENSMUST00000133205
10352777	8.6	8.5	0.05	0.13	1.07	0.042168	0.999971	Slc30a1	solute carrier family 30 (zinc transporter), member 1	chr1	191906781 - 191913247	+	NM_009579; XM_006497158; ENSMUST00000044954; BC052166
10583320	7.01	6.84	0.13	0.06	1.13	0.042225	0.999971	Smco4	single-pass membrane protein with coiled-coil domains 4	chr9	15505218 - 15545260	+	NM_133214; XM_006510043; ENSMUST00000045620; ENSMUST00000178999; AF197136; AK146267; BC017612
10386470	6.13	6.02	0.08	0.1	1.08	0.042229	0.999971	4930412M03Rik	RIKEN cDNA 4930412M03 gene	chr11	60112232 - 60115212	-	ENSMUST00000130746; AK029606; AK089395
10431124	6.55	6.43	0.19	0.04	1.09	0.04232	0.999971	Pnpla5	patatin-like phospholipase domain containing 5	chr15	84112356 - 84123175	-	NM_029427; XM_006521522; ENSMUST00000019012; BC109360; BC109361
10527878	4.41	4.26	0.09	0.1	1.11	0.042321	0.999971	Vmn1r79; Vmn1r2; Vmn1r3; Vmn1r238	vomeronasal 1 receptor 79; vomeronasal 1 receptor 2; vomeronasal 1 receptor 3; vomeronasal 1 receptor, 238	chr5	3000138 - 3001058	-	NM_001166835; NM_001167534; NM_001167535; NM_001167539; ENSMUST00000062811; ENSMUST00000105159; ENSMUST00000105160; ENSMUST00000165255; BC145887
10344922	5.81	5.59	0.2	0.16	1.17	0.042333	0.999971	Gm5250	predicted gene 5250	chr1	13061993 - 13062348	+	ENSMUST00000059065
10586781	9.77	9.95	0.1	0.13	-1.13	0.042382	0.999971	Myo1e	myosin IE	chr9	70207350 - 70400081	+	NM_181072; XM_006511445; ENSMUST00000034745; AK029145; BC051391
10472396	5.36	5.25	0.07	0.05	1.08	0.042387	0.999971	Scn2a1	sodium channel, voltage-gated, type II, alpha 1	chr2	65733229 - 65733352	+	NM_001099298; ENSMUST00000028377; ENSMUST00000100067
10496251	6.84	6.76	0.05	0.06	1.06	0.042443	0.999971	Bdh2	3-hydroxybutyrate dehydrogenase, type 2	chr3	135281292 - 135304426	+	NM_001172055; NM_027208; ENSMUST00000029817; ENSMUST00000120397; ENSMUST00000154869; ENSMUST00000171974; AK007603; BC036998
10412741	8.85	8.96	0.12	0.11	-1.08	0.04247	0.999971	Atxn7	ataxin 7	chr14	14012491 - 14104060	+	NM_139227; XM_006518016; ENSMUST00000022257; AF455111; BC137846
10546533	6.46	6.61	0.08	0.12	-1.11	0.042627	0.999971	Gm24601	predicted gene, 24601	chr6	94826781 - 94826923	-	ENSMUST00000157970
10548525	3.72	3.8	0.04	0.06	-1.05	0.042639	0.999971	Klra10; Klra3; LOC100862437; Klra9; Klra8; Klra21; Klra14-ps; Klra11-ps	killer cell lectin-like receptor subfamily A, member 10; killer cell lectin-like receptor, subfamily A, member 3; killer cell lectin-like receptor 3-like; killer cell lectin-like receptor subfamily A, member 9; killer cell lectin-like receptor, subfamily A, member 8; killer cell lectin-like receptor subfamily A, member 21; killer cell lectin-like receptor subfamily A, member 14, pseudogene; kille…	chr6	130248480 - 130281940	-	NM_008459; XM_006505640; ENSMUST00000112020; AF110492; NM_001289604; NM_001289605; NM_010648; ENSMUST00000071554; ENSMUST00000088017; ENSMUST00000111998; ENSMUST00000112032; AY860970; FJ159530; U34891; U49865; U49866; U49867; U56404; NM_001101620; NM_010650; NM_053151; NR_104106; ENSMUST00000014476; ENSMUST00000122033; AF237686; AF288380; AY860969; AY971806; BC064073; BC099867; BC099878; BC099879…
10544875	9.67	9.83	0.1	0.13	-1.12	0.042694	0.999971	Scrn1	secernin 1	chr6	54505894 - 54566382	-	NM_027268; XM_006506572; ENSMUST00000019268; AK129084; BC023889; EF410099; ENSMUST00000124325; BC058619
10461784	5.11	4.93	0.15	0.08	1.13	0.042716	0.999971	Olfr1449	olfactory receptor 1449	chr19	12934740 - 12935684	+	NM_146303; ENSMUST00000056005; BC133705
10442155	13.3	13.34	0.02	0.03	-1.03	0.042724	0.999971	Ppp2r1a	protein phosphatase 2, regulatory subunit A, alpha	chr17	20945454 - 20965906	+	NM_016891; ENSMUST00000007708; ENSMUST00000173658; AB021743; BC006606; BC052678
10542951	3.68	3.79	0.09	0.09	-1.07	0.042869	0.999971	Mir489	microRNA 489	chr6	3721897 - 3722003	-	NR_030250; ENSMUST00000093599
10439500	9.75	9.98	0.17	0.11	-1.17	0.042903	0.999971	Upk1b	uroplakin 1B	chr16	38773184 - 38800201	-	NM_178924; XM_006522010; ENSMUST00000057767; AF274865; BC046604
10588326	8.58	8.69	0.08	0.06	-1.08	0.043004	0.999971	Nphp3	nephronophthisis 3 (adolescent)	chr9	104002604 - 104043730	+	NM_028721; NM_172460; ENSMUST00000035167; ENSMUST00000129819; AK133217; AY259499; BC115724
10371770	10.62	10.78	0.15	0.16	-1.12	0.043012	0.999971	Gas2l3	growth arrest-specific 2 like 3	chr10	89411527 - 89443976	-	NM_001033331; NM_001079876; ENSMUST00000099374; ENSMUST00000105298; NM_001284344
10529689	12.42	12.51	0.07	0.04	-1.06	0.043065	0.999971	Wdr1	WD repeat domain 1	chr5	38526813 - 38561666	-	NM_011715; XM_006503863; ENSMUST00000005234; AF020055; BC119358; BC125295
10516305	10.66	10.74	0.08	0.03	-1.06	0.043105	0.999971	Map7d1	MAP7 domain containing 1	chr4	126232167 - 126256283	-	NM_001145970; NM_144941; ENSMUST00000061143; ENSMUST00000106132; ENSMUST00000122129; ENSMUST00000125981; AK122462; BC016081; BC019977; BC023677
10568202	9.14	9.17	0.09	0.03	-1.02	0.043492	0.999971	2001-09-01	septin 1	chr7	127214450 - 127218453	-	NM_017461; XM_006508030; XM_006508032; ENSMUST00000106313; ENSMUST00000106314; ENSMUST00000131208; ENSMUST00000133591; ENSMUST00000133913; ENSMUST00000138541; ENSMUST00000142356; ENSMUST00000152267; BC140998; BC145081; M37030; ENSMUST00000133733
10521986	7.88	7.2	0.5	0.39	1.6	0.043589	0.999971	Dthd1	death domain containing 1	chr5	62818522 - 62888252	+	NM_001170705; ENSMUST00000170704
10607848	8.73	9.33	0.64	0.46	-1.52	0.04365	0.999971	Egfl6	EGF-like-domain, multiple 6	chrX	166523007 - 166585716	-	NM_019397; ENSMUST00000000412; BC117702
10450888	3.63	3.7	0.05	0.05	-1.05	0.043668	0.999971	Olfr112	olfactory receptor 112	chr17	37563239 - 37569449	-	NM_001013575; XM_006537342; ENSMUST00000085548; ENSMUST00000174798
10528523	10	9.95	0.06	0.03	1.03	0.04371	0.999971	Tomm7	translocase of outer mitochondrial membrane 7 homolog (yeast)	chr5	23839652 - 23844123	-	NM_025394; ENSMUST00000030851; BC055352
10392183	8.6	8.76	0.09	0.06	-1.11	0.043717	0.999971	Ern1	endoplasmic reticulum (ER) to nucleus signalling 1	chr11	106397620 - 106487796	-	NM_023913; ENSMUST00000001059; AB031332; AK077041; AK080709; ENSMUST00000131895; ENSMUST00000106801; AK018505; ENSMUST00000106800
10570437	9.32	9.44	0.07	0.04	-1.09	0.043721	0.999971	Fbxo25	F-box protein 25	chr8	13907806 - 13940522	+	NM_025785; ENSMUST00000043520; BC014749
10421250	8.13	8.24	0.14	0.08	-1.08	0.043802	0.999971	9930012K11Rik	RIKEN cDNA 9930012K11 gene	chr14	70154405 - 70159480	-	NM_001004155; NM_001112735; ENSMUST00000058240; ENSMUST00000140152; ENSMUST00000153871; BC080738; ENSMUST00000140314; AK036801
10408616	10.31	10.55	0.14	0.11	-1.18	0.043828	0.999971	Slc22a23	solute carrier family 22, member 23	chr13	34179158 - 34345182	-	NM_001033167; ENSMUST00000040336; ENSMUST00000143353; ENSMUST00000145038; ENSMUST00000148390; BC094372
10405918	8.36	8.64	0.07	0.19	-1.21	0.043853	0.999971	Rsl1	regulator of sex limited protein 1	chr13	67173182 - 67183499	+	NM_001013769; ENSMUST00000021997; BC103788
10499861	6.7	6.52	0.12	0.1	1.13	0.04395	0.999971	S100a9	S100 calcium binding protein A9 (calgranulin B)	chr3	90692632 - 90695691	-	NM_001281852; NM_009114; ENSMUST00000069960; ENSMUST00000117167; BC027635; M83219
10423825	8.84	9.07	0.12	0.13	-1.18	0.043971	0.999971	Fzd6	frizzled homolog 6 (Drosophila)	chr15	39006352 - 39038194	+	NM_001162494; NM_008056; XM_006520438; ENSMUST00000022906; ENSMUST00000179165; BC026150; U43319
10365559	10.12	10.29	0.15	0.11	-1.13	0.043979	0.999971	Igf1	insulin-like growth factor 1	chr10	87859068 - 87932125	+	NM_184052; XM_006513253; XM_006513254; ENSMUST00000062862; ENSMUST00000105300; ENSMUST00000121161; ENSMUST00000121952; ENSMUST00000126490; AF440694; AY878192; AY878193; BC012409; CT010364; NM_001111274; NM_001111275; NM_001111276; NM_010512; ENSMUST00000095360; ENSMUST00000122100; ENSMUST00000122386; AK050118
10491699	7.61	7.7	0.19	0.23	-1.06	0.044048	0.999971	Fgf2	fibroblast growth factor 2	chr3	37348850 - 37404797	+	ENSMUST00000091203; ENSMUST00000108120; ENSMUST00000145228; ENSMUST00000150021; AF065903; AF065904; AF065905; AY027548; AY027549; AY027550; AY027551; AY027557; AY027558; M30644; NM_008006; ENSMUST00000038885; ENSMUST00000138563; XM_006535398; ENSMUST00000138710
10586971	9.61	9.28	0.33	0.22	1.26	0.04421	0.999971	Prtg	protogenin homolog (Gallus gallus)	chr9	72807217 - 72915027	+	NM_175485; ENSMUST00000055535; AY630257; DQ360114
10510681	7.35	7.29	0.06	0.02	1.04	0.044215	0.999971	Hes2	hairy and enhancer of split 2 (Drosophila)	chr4	152158867 - 152162469	+	NM_008236; ENSMUST00000030782; ENSMUST00000138991; BC138112; XM_006538549
10382028	10.47	10.56	0.07	0.03	-1.06	0.044387	0.999971	Map3k3	mitogen-activated protein kinase kinase kinase 3	chr11	106084608 - 106155446	+	NM_011947; ENSMUST00000002044; AK137127; AK220450; BC023781
10541522	13.62	13.58	0.03	0.02	1.02	0.04464	0.999971	Rps2; Gm10420; Gm8842; Gm8841; Gm6139; Gm6311; Gm5786; Rps2-ps6; Gm11249; Gm12922; Gm12366; Gm4968; Gm5921; Gm8225; Gm6433; Gm11599; Gm11687; Gm12933; Gm16061; Gm9013; Gm16305; Gm12091; Gm17150; Gm18025; Gm6576; Gm5070; Gm10653; LOC102637749; Gm15846; Gm13094; Gm16148; Gm7860; Gm7638; Rps2-ps9; Gm12176; Rps2-ps4; LOC100862249; Gm13047; Gm7222; Gm14263; Gm8302; Gm15653; Gm11643; Gm12733; Gm12109; …	ribosomal protein S2; predicted gene 10420; predicted gene 8842; predicted gene 8841; predicted gene 6139; predicted gene 6311; predicted pseudogene 5786; ribosomal protein S2, pseudogene 6; predicted gene 11249; predicted gene 12922; predicted gene 12366; predicted gene 4968; predicted gene 5921; predicted gene 8225; predicted gene 6433; predicted gene 11599; predicted gene 11687; predicted gene…	chr6	122695971 - 122696922	+	NM_008503; XM_006506838; ENSMUST00000054289; ENSMUST00000073790; ENSMUST00000076842; ENSMUST00000079261; ENSMUST00000085368; ENSMUST00000095471; ENSMUST00000117071; ENSMUST00000117295; ENSMUST00000120626; ENSMUST00000121713; ENSMUST00000121722; ENSMUST00000122809; ENSMUST00000129580; ENSMUST00000129984; ENSMUST00000146867; ENSMUST00000152407; ENSMUST00000170335; ENSMUST00000170715; AF283559; AK16…
10593449	8.19	8.39	0.15	0.14	-1.15	0.044825	0.999971	Layn	layilin	chr9	51057296 - 51077054	-	NM_001033534; ENSMUST00000098782; BC139816
10538578	3.78	3.65	0.08	0.09	1.1	0.044825	0.999971	Vmn1r13	vomeronasal 1 receptor 13	chr6	57209858 - 57210760	+	NM_053235; ENSMUST00000078885
10459188	13.62	13.58	0.03	0.03	1.03	0.044847	0.999971	Rps2; Gm10420; Gm8842; Gm8841; Gm6139; Gm6311; Gm5921; Gm5786; Rps2-ps6; Gm11249; Gm12922; Gm12366; LOC102632110; Gm8225; Gm6433; Gm11599; Gm11687; Gm12933; Gm12176; Gm9013; Gm12091; Gm17150; Gm18025; Gm6576; Gm5070; Gm10653; Gm4968; Gm15846; Gm13094; Gm8302; Gm16148; Gm7860; Gm7638; Rps2-ps9; Rps2-ps4; Gm16061; Gm16305; LOC102637749; LOC100862249; Gm13047; Gm14263; Gm15653; Gm11643; Gm12733; Gm1…	ribosomal protein S2; predicted gene 10420; predicted gene 8842; predicted gene 8841; predicted gene 6139; predicted gene 6311; predicted gene 5921; predicted pseudogene 5786; ribosomal protein S2, pseudogene 6; predicted gene 11249; predicted gene 12922; predicted gene 12366; uncharacterized LOC102632110; predicted gene 8225; predicted gene 6433; predicted gene 11599; predicted gene 11687; predi…	chr18	61259008 - 61259987	-	NM_008503; XM_006506838; ENSMUST00000054289; ENSMUST00000073790; ENSMUST00000075898; ENSMUST00000076842; ENSMUST00000079261; ENSMUST00000085368; ENSMUST00000095471; ENSMUST00000117071; ENSMUST00000117295; ENSMUST00000120626; ENSMUST00000121713; ENSMUST00000121722; ENSMUST00000122809; ENSMUST00000129580; ENSMUST00000129984; ENSMUST00000146867; ENSMUST00000152407; ENSMUST00000170335; ENSMUST0000017…
10584512	4.08	3.96	0.07	0.08	1.09	0.044868	0.999971	Olfr971	olfactory receptor 971	chr9	39839436 - 39840359	+	NM_146614; ENSMUST00000075467
10372116	7.54	7.6	0.05	0.04	-1.05	0.045123	0.999971	Csl	citrate synthase like	chr10	99757705 - 99759658	-	NM_027945; ENSMUST00000056085; BC050750
10601091	8.7	8.63	0.04	0.05	1.05	0.045187	0.999971	Foxo4	forkhead box O4	chrX	101254528 - 101259686	+	NM_018789; ENSMUST00000062000; ENSMUST00000138437; ENSMUST00000150558; AB032770; AF114260; BC099460; BC139275; BC139304
10449629	4.95	4.86	0.09	0.07	1.07	0.045197	0.999971	Gm22327	predicted gene, 22327	chr17	29984034 - 29984127	-	ENSMUST00000158899
10458731	10.99	11.09	0.09	0.07	-1.07	0.045277	0.999971	Mcc	mutated in colorectal cancers	chr18	44425061 - 44812163	-	NM_001085373; NM_001085374; XM_006526023; XM_006526024; ENSMUST00000089874; ENSMUST00000164666
10408629	8.69	8.75	0.09	0.09	-1.05	0.045353	0.999971	Pxdc1	PX domain containing 1	chr13	34627840 - 34652681	-	NM_025831; ENSMUST00000021847; ENSMUST00000053459; ENSMUST00000125037; ENSMUST00000152392; BC037079
10376534	11.17	11.23	0.07	0.04	-1.04	0.045368	0.999971	Mprip	myosin phosphatase Rho interacting protein	chr11	59662532 - 59776222	+	ENSMUST00000066330; ENSMUST00000132620; ENSMUST00000156111; AB093269; AK165710; BC027417; BC063067; U73200; NM_012027; NM_201245; XR_388473; ENSMUST00000072031; ENSMUST00000108751; ENSMUST00000116371; ENSMUST00000133861; AK162530; XM_006533442; ENSMUST00000153531
10547641	12.14	11.7	0.39	0.16	1.36	0.045399	0.999971	Slc2a3	solute carrier family 2 (facilitated glucose transporter), member 3	chr6	122727824 - 122742519	-	NM_011401; XM_006505822; ENSMUST00000032476; ENSMUST00000165884; ENSMUST00000166135; ENSMUST00000168704; BC034122; BC058811; CT010354; M75135
10443047	9.72	9.64	0.03	0.06	1.06	0.045494	0.999971	Kifc5b; Kifc1	kinesin family member C5B; kinesin family member C1	chr17	26917091 - 26932579	+	NM_053173; ENSMUST00000078961; ENSMUST00000174507; BC057162; BC091570; NM_001195298; ENSMUST00000114361; ENSMUST00000173386; ENSMUST00000173492; ENSMUST00000173885; AF221102; AM051187; BC003753; BC100328; D49544
10410317	5.94	5.74	0.14	0.15	1.15	0.045497	0.999971	Zfp459	zinc finger protein 459	chr13	67405722 - 67421418	-	NM_177811; ENSMUST00000056470; BC100389
10389070	3.45	3.3	0.1	0.11	1.11	0.045541	0.999971	Gm24612	predicted gene, 24612	chr11	82596073 - 82596179	-	ENSMUST00000083267
10509441	11.74	11.91	0.15	0.08	-1.13	0.045589	0.999971	Ece1	endothelin converting enzyme 1	chr4	137862297 - 137965229	+	NM_199307; XM_006538765; ENSMUST00000102518; ENSMUST00000151110; AK163790; BC060648
10398578	7.86	7.9	0.03	0.02	-1.02	0.045591	0.999971	Tecpr2	tectonin beta-propeller repeat containing 2	chr12	110889312 - 110972392	+	NM_001081057; NM_001289510; NM_175336; ENSMUST00000165978; ENSMUST00000169597; BC138354; AK031736
10409434	11.64	11.74	0.12	0.03	-1.06	0.045698	0.999971	Lman2	lectin, mannose-binding 2	chr13	55343833 - 55362783	-	NM_025828; ENSMUST00000021940; BC049221; BC055327
10436788	11.54	11.69	0.06	0.06	-1.1	0.04574	0.999971	Hunk	hormonally upregulated Neu-associated kinase	chr16	90386385 - 90499553	+	NM_015755; XR_384941; ENSMUST00000065856; AF055919; AF167987; BC137788; BC137790; AK047337
10596900	8.64	8.69	0.08	0.08	-1.04	0.045922	0.999971	Tcta	T cell leukemia translocation altered gene	chr9	108302958 - 108305951	-	NM_133986; XM_006511620; ENSMUST00000044725; BC019397
10361828	12.05	11.91	0.14	0.09	1.11	0.045935	0.999971	Cited2	Cbp/p300-interacting transactivator, with Glu/Asp-rich carboxy-terminal domain, 2	chr10	17723246 - 17725656	+	NM_010828; ENSMUST00000038107; BC057126; U86445; Y15163
10575021	8.62	8.74	0.08	0.06	-1.08	0.045989	0.999971	Zfp90	zinc finger protein 90	chr8	106415339 - 106425889	+	NM_011764; XM_006530849; XM_006530850; XR_387739; ENSMUST00000034382; AK154205; BC046298; X79828
10372104	5.99	5.82	0.07	0.14	1.12	0.046077	0.999971			chr10	97199620 - 97200291	-
10540059	9.05	8.86	0.1	0.1	1.14	0.046106	0.999971	Slc41a3	solute carrier family 41, member 3	chr6	90604880 - 90646412	+	NM_001037493; XM_006506625; XM_006506626; ENSMUST00000032177; BC011108; NM_027868; ENSMUST00000044019
10537026	7.16	7.54	0.16	0.22	-1.3	0.04614	0.999971	Cpa4	carboxypeptidase A4	chr6	30568369 - 30591747	+	NM_027926; XM_006505168; ENSMUST00000049251; BC061206
10535231	12.51	12.66	0.1	0.11	-1.11	0.046272	0.999971	Ttyh3	tweety homolog 3 (Drosophila)	chr5	140620578 - 140649031	-	NM_175274; XM_006504769; XM_006504771; ENSMUST00000042661; BC059083; BC062917; XM_006504768
10515416	12.51	12.46	0.05	0.01	1.03	0.046337	0.999971	Rps8; LOC101055915; Gm15501; Rps8-ps2; Gm14414; Gm14438; Gm11353; LOC102636216; Gm5121; Gm10712; Gm14323; Rps8-ps1; Gm5687; Gm16585	ribosomal protein S8; 40S ribosomal protein S8-like; ribosomal protein S8 pseudogene; ribosomal protein S8, pseudogene 2; predicted gene 14414; predicted gene 14438; predicted pseudogene 15501; predicted gene 11353; predicted gene 5121; predicted gene 10712; predicted gene 14323; ribosomal protein S8, pseudogene 1; predicted gene 5687; predicted gene 16585	chr4	117153827 - 117156132	-	NM_009098; ENSMUST00000102696; ENSMUST00000118709; ENSMUST00000120833; ENSMUST00000121572; ENSMUST00000133910; ENSMUST00000137423; ENSMUST00000140687; ENSMUST00000144051; ENSMUST00000180940; BC027217; BC051446; BC081464; BC081465; BC086899; BC100594; XM_006530039; ENSMUST00000085711; ENSMUST00000092523; ENSMUST00000122418; ENSMUST00000172445; ENSMUST00000118252; ENSMUST00000161442; ENSMUST0000012…
10476326	10.4	10.33	0.04	0.02	1.05	0.046417	0.999971	Cds2	CDP-diacylglycerol synthase (phosphatidate cytidylyltransferase) 2	chr2	132263225 - 132312041	+	NM_001291039; NM_001291040; NM_138651; ENSMUST00000089461; ENSMUST00000103181; ENSMUST00000110158; AY159802; BC003852; BC059776; BC069879
10369750	5.5	5.4	0.06	0.06	1.07	0.046509	0.999971	Gm10118	predicted gene 10118	chr10	63926807 - 63927157	-	ENSMUST00000079279; AK046912
10400002	6.25	6.07	0.02	0.1	1.13	0.046523	0.999971	4921508M14Rik	RIKEN cDNA 4921508M14 gene	chr12	34874076 - 34874516	-	ENSMUST00000061679; AK014845
10473576	5.98	5.71	0.17	0.24	1.2	0.046795	0.999971	Olfr1152	olfactory receptor 1152	chr2	87867993 - 87868925	+	NM_001011834; ENSMUST00000051058
10538459	8.67	8.91	0.12	0.2	-1.17	0.046804	0.999971	Aqp1	aquaporin 1	chr6	55336432 - 55348555	+	NM_007472; ENSMUST00000004774; L02914; BC007125
10604895	3.74	3.87	0.05	0.08	-1.09	0.046804	0.999971	Gm10474	predicted gene 10474	chrX	68668559 - 68668792	-	NR_033481; ENSMUST00000181533
10358611	6.91	7.19	0.12	0.16	-1.22	0.046893	0.999971	Hmcn1	hemicentin 1	chr1	150715701 - 150715824	-	NM_001024720; ENSMUST00000074783; ENSMUST00000137197
10355534	11.1	11.28	0.17	0.07	-1.13	0.047025	0.999971	Tns1	tensin 1	chr1	73952421 - 73953950	-	NM_001289895; NM_027884; XM_006495874; XM_006495881; XM_006495884; ENSMUST00000169786
10588283	7.97	8.08	0.09	0.07	-1.08	0.047057	0.999971	Rab6b	RAB6B, member RAS oncogene family	chr9	103111951 - 103185270	+	NM_173781; XM_006511736; ENSMUST00000035155; AB232597; BC060618
10416793	10.43	10.19	0.12	0.05	1.19	0.04707	0.999971	Uchl3	ubiquitin carboxyl-terminal esterase L3 (ubiquitin thiolesterase)	chr14	101653967 - 101696125	+	NM_016723; ENSMUST00000002289; AK050278; BC029242; AB033370; BC048481; AF247358
10517744	8.83	8.98	0.15	0.06	-1.11	0.047092	0.999971	Arhgef10l	Rho guanine nucleotide exchange factor (GEF) 10-like	chr4	140514485 - 140665887	-	NM_001112722; NM_001112723; NM_001290803; NM_172415; XM_006539204; XR_390781; ENSMUST00000039204; ENSMUST00000069623; ENSMUST00000097820; ENSMUST00000105797; ENSMUST00000105798; ENSMUST00000105799; ENSMUST00000138493; AK028570; BC059220
10418171	9.93	10.09	0.17	0.11	-1.11	0.047271	0.999971	Zcchc24	zinc finger, CCHC domain containing 24	chr14	25711649 - 25850849	-	NM_001101433; ENSMUST00000069180; ENSMUST00000184642; BC147263; BC147264
10426292	10.45	10.59	0.11	0.07	-1.1	0.047344	0.999971	Alg10b	asparagine-linked glycosylation 10B (alpha-1,2-glucosyltransferase)	chr15	90224311 - 90230554	+	NM_001033441; ENSMUST00000100309
10576417	11.37	11.59	0.18	0.08	-1.16	0.047402	0.999971	Galnt2; Gm20388	UDP-N-acetyl-alpha-D-galactosamine:polypeptide N-acetylgalactosaminyltransferase 2; predicted gene 20388	chr8	124231394 - 124345722	+	NM_139272; ENSMUST00000034458; ENSMUST00000127664; AF348968; BC053063; BC059818; ENSMUST00000142578
10512129	11.44	11.68	0.16	0.05	-1.17	0.047413	0.999971	B4galt1	UDP-Gal:betaGlcNAc beta 1,4- galactosyltransferase, polypeptide 1	chr4	40804602 - 40853998	-	NM_022305; XM_006537620; ENSMUST00000030121; ENSMUST00000108096; AK029474; BC053006; D00314; J03880
10560434	9.23	9.38	0.1	0.07	-1.11	0.047585	0.999971	Qpctl	glutaminyl-peptide cyclotransferase-like	chr7	19140217 - 19149202	-	NM_026111; ENSMUST00000032566; AK007555; AK136746; BC058181; AK148755
10369655	6.66	6.75	0.06	0.06	-1.06	0.047593	0.999971	Stox1	storkhead box 1	chr10	62659190 - 62726068	-	NM_001033260; XM_006513474; ENSMUST00000133371; AK028920; BC137978; ENSMUST00000148720
10369835	7.21	7.48	0.1	0.18	-1.21	0.047687	0.999971	Phyhipl	phytanoyl-CoA hydroxylase interacting protein-like	chr10	70557686 - 70599277	-	NM_001162846; NM_178621; XM_006514112; ENSMUST00000046513; ENSMUST00000162144; ENSMUST00000162251; BC027081; BC037618; ENSMUST00000162470; ENSMUST00000163054; AK164118; BC124999
10592023	11.75	11.93	0.13	0.06	-1.14	0.047728	0.999971	Aplp2	amyloid beta (A4) precursor-like protein 2	chr9	31149557 - 31211815	-	NM_001102456; NM_009691; ENSMUST00000079758; AK088391; BC051999; M97216; U15571; NM_001102455; ENSMUST00000072634; BC052396
10401428	8.95	8.82	0.09	0.08	1.09	0.047753	0.999971	Elmsan1	ELM2 and Myb/SANT-like domain containing 1	chr12	84152831 - 84194030	-	NM_001163501; NM_001163502; XM_006515843; XM_006515844; XM_006515845; ENSMUST00000046266; ENSMUST00000110294; ENSMUST00000130038; AK155768
10383819	7.99	7.68	0.09	0.16	1.24	0.047839	0.999971	Sec14l2	SEC14-like 2 (S. cerevisiae)	chr11	4097031 - 4118729	-	NM_144520; ENSMUST00000003681; ENSMUST00000123901; ENSMUST00000132421; BC005759; ENSMUST00000133631
10556005	12.71	12.76	0.05	0.05	-1.04	0.047881	0.999971	Ilk	integrin linked kinase	chr7	105736652 - 105742924	+	NM_001161724; NM_010562; ENSMUST00000033182; ENSMUST00000127298; ENSMUST00000130565; ENSMUST00000138150; ENSMUST00000145123; ENSMUST00000148971; ENSMUST00000149695; ENSMUST00000154626; ENSMUST00000163389; BC003737; U94479; ENSMUST00000136687
10345777	7.37	7.54	0.1	0.14	-1.13	0.047907	0.999971	Il1rl2	interleukin 1 receptor-like 2	chr1	40324630 - 40375788	+	NM_133193; XM_006495608; XM_006495609; XM_006495610; XM_006495611; ENSMUST00000095020; AF284433; AK085780; BC117797; AK054530
10351026	11.11	10.96	0.1	0.11	1.11	0.04793	0.999971	Gas5	growth arrest specific 5	chr1	161035179 - 161038539	+	NR_002840; ENSMUST00000159153; ENSMUST00000159157; ENSMUST00000159438; ENSMUST00000160429; ENSMUST00000161229; ENSMUST00000161461; ENSMUST00000162163; BC004622; X59728; ENSMUST00000159706; ENSMUST00000159890; ENSMUST00000162289; ENSMUST00000162558; ENSMUST00000159119; ENSMUST00000159399; ENSMUST00000159404; ENSMUST00000160152; ENSMUST00000161380; ENSMUST00000161623; ENSMUST00000159663; ENSMUST000…
10542757	9.42	9.51	0.11	0.23	-1.06	0.048034	0.999971	Stk38l	serine/threonine kinase 38 like	chr6	146725008 - 146778807	+	NM_172734; XM_006507027; XM_006507030; ENSMUST00000001675; AY223819
10448307	9.13	9.41	0.28	0.19	-1.21	0.048067	0.999971	Tnfrsf12a	tumor necrosis factor receptor superfamily, member 12a	chr17	23675441 - 23677444	-	NM_001161746; NM_013749; ENSMUST00000024698; ENSMUST00000167059; AF156164; BC025860
10503222	9.11	8.96	0.12	0.17	1.1	0.048075	0.999971	Chd7	chromodomain helicase DNA binding protein 7	chr4	8856671 - 8866817	+	NM_001277149; ENSMUST00000039267; ENSMUST00000051558; ENSMUST00000170391
10548326	5.11	4.87	0.08	0.14	1.18	0.048099	0.999971	Clec2e	C-type lectin domain family 2, member e	chr6	129091998 - 129100913	-	NM_153506; ENSMUST00000032258; BC051091
10599607	13.51	13.44	0.03	0.03	1.05	0.048164	0.999971	Rps2; Gm8842; Gm8841; Gm10420; Gm6139; Gm6311; Gm5921; Gm5786; Rps2-ps6; Gm11249; Gm12366; Gm4968; Gm8225; Gm6433; Gm11599; Gm11687; Gm12933; Gm12922; Gm12176; Gm9013; Gm16305; Gm12091; Gm17150; Gm6576; Gm5070; Gm10653; Gm15846; Gm13094; Gm8302; Gm16148; Gm7860; Gm7638; Rps2-ps9; Rps2-ps4; Gm16061; Gm18025; LOC102637749; LOC100862249; Gm13047; Gm14263; Gm15653; Gm11643; Gm12733; Gm12109; Gm6881; …	ribosomal protein S2; predicted gene 8842; predicted gene 8841; predicted gene 10420; predicted gene 6139; predicted gene 6311; predicted gene 5921; predicted pseudogene 5786; ribosomal protein S2, pseudogene 6; predicted gene 11249; predicted gene 12366; predicted gene 4968; predicted gene 8225; predicted gene 6433; predicted gene 11599; predicted gene 11687; predicted gene 12933; predicted gene…	chrX	52898577 - 52899797	+	NM_008503; ENSMUST00000054289; ENSMUST00000073790; ENSMUST00000075898; ENSMUST00000076842; ENSMUST00000079261; ENSMUST00000085368; ENSMUST00000095471; ENSMUST00000117071; ENSMUST00000117295; ENSMUST00000121722; ENSMUST00000122809; ENSMUST00000129580; ENSMUST00000129984; ENSMUST00000146867; ENSMUST00000152407; ENSMUST00000170335; ENSMUST00000170715; AF283559; AK004568; AK163821; AK190542; BC002186…
10504504	11.34	11.15	0.13	0.05	1.14	0.048172	0.999971	Grhpr	glyoxylate reductase/hydroxypyruvate reductase	chr4	44981404 - 44990707	+	NM_080289; XR_390349; ENSMUST00000045078; ENSMUST00000128973; ENSMUST00000143589; ENSMUST00000150394; ENSMUST00000151148; ENSMUST00000151631; AY113690; BC010194
10571849	10.18	10.16	0.01	0.05	1.01	0.048291	0.999971	Fbxo8	F-box protein 8	chr8	56551125 - 56593939	+	NM_015791; ENSMUST00000040218; AF176527; BC011100; BC034854; ENSMUST00000110322; ENSMUST00000156840; AK162592
10431424	10.98	11.13	0.09	0.09	-1.11	0.048328	0.999971	Plxnb2	plexin B2	chr15	89155549 - 89180708	-	NM_001159521; NM_001284506; NM_138749; ENSMUST00000060808; ENSMUST00000109331; BC003293; BC007481; BC031202; BC157960; BC157961; BC158086; BC172162
10503955	6.39	6.12	0.19	0.11	1.2	0.048365	0.999971	Gm12365	predicted gene 12365	chr4	35436214 - 35436680	+	ENSMUST00000117931
10514221	10.87	10.77	0.08	0.03	1.07	0.048371	0.999971	Plin2	perilipin 2	chr4	86656565 - 86670059	-	NM_007408; XM_006537557; ENSMUST00000000466; ENSMUST00000140382; ENSMUST00000147097; ENSMUST00000149700; AY035850; AY035851; BC054766; M93275
10461115	6.85	6.49	0.16	0.18	1.28	0.048394	0.999971	Slc22a8	solute carrier family 22 (organic anion transporter), member 8	chr19	8591289 - 8611834	+	NM_001164634; NM_001164635; NM_031194; XM_006526787; ENSMUST00000010251; ENSMUST00000170817; AF078869; BC014762
10472134	5.71	5.61	0.05	0.15	1.07	0.048409	0.999971	Gm22298	predicted gene, 22298	chr2	54100430 - 54100562	+	ENSMUST00000082662
10542555	5.87	5.71	0.21	0.16	1.12	0.048594	0.999971			chr6	140451766 - 140454065	+
10442596	10.33	10.2	0.11	0.07	1.09	0.048622	0.999971	Msrb1	methionine sulfoxide reductase B1	chr17	24736642 - 24742778	+	NM_013759; ENSMUST00000101800; ENSMUST00000115262; AF195142; BC090646; BC141146
10436666	9.09	9.39	0.31	0.13	-1.23	0.048685	0.999971	Jam2	junction adhesion molecule 2	chr16	84774123 - 84824767	+	NM_023844; XM_006523075; ENSMUST00000114195; ENSMUST00000138054; AF255911; BC028778; ENSMUST00000098407; AK010826; AK045095
10402630	7.4	7.31	0.09	0.06	1.07	0.048742	0.999971	Mok	MOK protein kinase	chr12	110803970 - 110840939	-	NM_011973; XM_006515888; ENSMUST00000021701; ENSMUST00000070565; ENSMUST00000084974; ENSMUST00000177224; AB022695; BC037614; BC039981; BC049604; BC087925; XM_006515890
10398360	7.09	6.98	0.28	0.14	1.07	0.048744	0.999971	Gm23508; Rian	predicted gene, 23508; RNA imprinted and accumulated in nucleus	chr12	109653033 - 109653104	+	ENSMUST00000083079; ENSMUST00000180876; AK163850; AB076245
10500021	8.08	7.83	0.16	0.12	1.19	0.048771	0.999971	Cgn	cingulin	chr3	94661908 - 94786631	-	NM_001037711; NM_001293727; ENSMUST00000107272; ENSMUST00000107273; BC052941; BC108378
10579468	8.63	8.75	0.1	0.06	-1.09	0.048877	0.999971	Haus8	4HAUS augmin-like complex, subunit 8	chr8	71251124 - 71272376	-	NM_001163042; NM_029621; XM_006509781; ENSMUST00000035960; ENSMUST00000110071; ENSMUST00000123495; ENSMUST00000134361; ENSMUST00000157039; AK161850; BC003935
10476443	9.84	10.11	0.14	0.13	-1.2	0.048907	0.999971	Plcb4	phospholipase C, beta 4	chr2	135741830 - 136013068	+	NM_013829; XM_006498945; XM_006498948; XM_006498949; ENSMUST00000035646; ENSMUST00000110109; ENSMUST00000134310; ENSMUST00000184371; AF332071; AF332072; AK133360; AK148001; BC061201; BC089521; BC129883; ENSMUST00000147744
10576354	10.06	10.15	0.07	0.04	-1.06	0.048908	0.999971	Afg3l1	AFG3-like AAA ATPase 1	chr8	123477903 - 123503916	+	NM_054070; NR_028260; ENSMUST00000001520; ENSMUST00000098320; ENSMUST00000150872; AF329695; AK032369; BC056978
10367501	4.28	4.13	0.08	0.15	1.11	0.048916	0.999971			chr10	129487375 - 129487860	+
10459747	7.39	7.51	0.04	0.12	-1.08	0.049007	0.999971	Mapk4	mitogen-activated protein kinase 4	chr18	73928486 - 74064949	-	NM_172632; XM_006525902; ENSMUST00000091851; ENSMUST00000162863; BC058942; BC062911; BC094564; ENSMUST00000159162
10440661	12.08	11.99	0.05	0.06	1.07	0.049009	0.999971	Rpl13; Gm10071; Gm12918; Gm15710; Rpl13-ps3; Gm7290; Gm14585; Gm15131	ribosomal protein L13; predicted gene 10071; predicted gene 12918; predicted gene 15710; ribosomal protein L13, pseudogene 3; predicted pseudogene 7290; predicted gene 14585; predicted gene 15131	chr16	88682101 - 88682730	-	NM_016738; ENSMUST00000000756; ENSMUST00000079761; ENSMUST00000120234; ENSMUST00000121821; ENSMUST00000129311; BC055358; BC083148; BC085493; ENSMUST00000079960; ENSMUST00000104990; U28917; ENSMUST00000120713; ENSMUST00000132275; ENSMUST00000152444; AK003487; ENSMUST00000119124
10501372	7.55	7.59	0.05	0.03	-1.03	0.049017	0.999971			chr3	108451268 - 108451655	-
10465715	4.48	4.33	0.12	0.07	1.11	0.049025	0.999971	Slc22a19	solute carrier family 22 (organic anion transporter), member 19	chr19	7672691 - 7711253	-	NM_144785; ENSMUST00000025666; ENSMUST00000138317; AF529221; AK052752; BC021384
10532463	9.11	9.06	0.05	0.02	1.03	0.049041	0.999971	Pus1	pseudouridine synthase 1	chr5	110773667 - 110780615	-	NM_001025561; NM_001025562; NM_019700; ENSMUST00000031481; ENSMUST00000031483; ENSMUST00000086643; ENSMUST00000112426; ENSMUST00000149208; ENSMUST00000170468; AB041563; AF116237; AK138570; BC021446; BC034359; ENSMUST00000136483; AK042642
10578322	6.43	6.24	0.1	0.12	1.14	0.049071	0.999971	Gm9868	predicted gene 9868	chr8	40990201 - 40990542	-	AK087324
10399478	8.44	8.27	0.14	0.1	1.12	0.049158	0.999971	Lpin1	lipin 1	chr12	16535957 - 16610966	-	NM_001130412; NM_015763; NM_172950; XM_006514975; XM_006514984; XM_006514985; XM_006514986; ENSMUST00000067124; ENSMUST00000111067; AB093214; AF180471; AF412811; AK019539; BC042462
10539574	11.39	11.2	0.12	0.08	1.14	0.049239	0.999971	Npm3; Npm3-ps1	nucleoplasmin 3; nucleoplasmin 3, pseudogene 1	chr6	85076297 - 85100548	+	NM_008723; NR_002702; ENSMUST00000070215; ENSMUST00000119728; BC048491; U64450
10405163	11.07	11.2	0.04	0.09	-1.09	0.049329	0.999971	Spin1	spindlin 1	chr13	51100894 - 51152546	+	NM_001283028; NM_001283029; NM_011462; NM_146043; XM_006516893; ENSMUST00000095797; AK136233; AK139899; BC016517; U48972; NM_001283030
10602840	10.99	11.09	0.08	0.04	-1.08	0.049382	0.999971	Sh3kbp1	SH3-domain kinase binding protein 1	chrX	159627408 - 159974423	+	NM_001135727; NM_021389; NR_110969; NR_110970; XM_006528929; ENSMUST00000073094; ENSMUST00000080394; ENSMUST00000112453; ENSMUST00000112456; ENSMUST00000123433; ENSMUST00000130987; ENSMUST00000134062; ENSMUST00000141354; ENSMUST00000142426; ENSMUST00000152426; AK030839; NM_001135728; ENSMUST00000112447; ENSMUST00000112451; ENSMUST00000150433; AK038540; AK161735; NM_001290661; NM_001290664; ENSMUS…
10561868	8.99	9.11	0.12	0.07	-1.09	0.049431	0.999971	Wdr62	WD repeat domain 62	chr7	30240138 - 30280396	-	NM_146186; XR_391064; ENSMUST00000108190; ENSMUST00000134570; ENSMUST00000145027; BC026444; BC054747; BC057041
10555116	6.48	6.34	0.09	0.08	1.1	0.049447	0.999971	Gm9990	predicted gene 9990	chr7	97720839 - 97722924	+	ENSMUST00000070021; AK038246
10601235	11.13	11.03	0.06	0.07	1.08	0.049526	0.999971	Ogt	O-linked N-acetylglucosamine (GlcNAc) transferase (UDP-N-acetylglucosamine:polypeptide-N-acetylglucosaminyl transferase)	chrX	101640064 - 101684351	+	NM_001290535; NM_139144; ENSMUST00000044475; ENSMUST00000119299; ENSMUST00000147635; ENSMUST00000155713; AK076418; BC038435; BC057319; AF363030; ENSMUST00000150161
10387983	10.37	10.21	0.1	0.08	1.11	0.049572	0.999971	Gm22760; Gm12318	predicted gene, 22760; predicted gene 12318	chr11	70762140 - 70762232	-	ENSMUST00000102277; ENSMUST00000121235
10608657	12.67	12.55	0.07	0.06	1.09	0.049646	0.999971			chrUn		---
10598912	12.37	12.45	0.04	0.05	-1.05	0.04965	0.999971	Cdk16	cyclin-dependent kinase 16	chrX	20688434 - 20699877	+	NM_011049; XM_006527568; ENSMUST00000033380; ENSMUST00000115364; ENSMUST00000129914; AK166188; BC011069; BC013663; X69025; ENSMUST00000125035; ENSMUST00000146259; ENSMUST00000148757
10562761	6.88	6.63	0.11	0.1	1.19	0.049651	0.999971	Clec11a	C-type lectin domain family 11, member a	chr7	44304254 - 44306902	-	NM_009131; ENSMUST00000004587; AB009245; BC002001
10363379	9.69	9.78	0.05	0.09	-1.07	0.049684	0.999971	Micu1	mitochondrial calcium uptake 1	chr10	59702567 - 59864132	+	NM_001291442; NM_001291443; NM_144822; ENSMUST00000020311; ENSMUST00000092508; ENSMUST00000165563; ENSMUST00000171409; ENSMUST00000179709; BC018320; BC023022; BC023042; BC026566; ENSMUST00000165405; ENSMUST00000167872; AK051470; AK083520; ENSMUST00000172034
10572456	10.83	10.92	0.12	0.05	-1.07	0.049698	0.999971	Jund	jun D proto-oncogene	chr8	70698949 - 70700616	+	NM_001286944; NM_010592; ENSMUST00000095267; BC010572; BC094068; J05205
10375125	10.43	10.29	0.13	0.09	1.11	0.049829	0.999971	Ssbp1; Gm12115	single-stranded DNA binding protein 1; predicted gene 12115	chr11	33172918 - 33173368	+	NM_001286663; NM_001286664; NM_028358; NM_212468; XM_006506328; ENSMUST00000031971; ENSMUST00000055364; ENSMUST00000114779; ENSMUST00000117411; ENSMUST00000119969; ENSMUST00000121360; BC028648; BC061183; ENSMUST00000117830
10572398	7.43	7.38	0.1	0.08	1.04	0.049875	0.999971	Crlf1	cytokine receptor-like factor 1	chr8	70493156 - 70504081	+	NM_018827; ENSMUST00000008032; AB040038
10455901	6.61	6.78	0.16	0.06	-1.12	0.04997	0.999971	Slc27a6	solute carrier family 27 (fatty acid transporter), member 6	chr18	58556240 - 58612869	+	NM_001081072; ENSMUST00000025500; BC115435
10534142	10.46	10.35	0.06	0.08	1.08	0.050197	0.999971	Sbds	Shwachman-Bodian-Diamond syndrome homolog (human)	chr5	130245732 - 130255466	-	NM_023248; ENSMUST00000026387; ENSMUST00000139211; BC003849; ENSMUST00000125625
10476349	8.27	8.38	0.05	0.09	-1.08	0.050199	0.999971	1110034G24Rik	RIKEN cDNA 1110034G24 gene	chr2	132686962 - 132751055	+	ENSMUST00000061891; ENSMUST00000110132; ENSMUST00000148271; BC100475; BC138171
10504316	10.84	10.92	0.09	0.13	-1.06	0.050255	0.999971	Tesk1	testis specific protein kinase 1	chr4	43441939 - 43448061	+	NM_011571; ENSMUST00000060864; ENSMUST00000138981; AB003494; BC099699; ENSMUST00000126350; ENSMUST00000137178; ENSMUST00000156810
10591643	8.2	8.28	0.1	0.07	-1.05	0.050381	0.999971	Rab3d	RAB3D, member RAS oncogene family	chr9	21907510 - 21918136	-	NM_031874; ENSMUST00000115351; ENSMUST00000122211; ENSMUST00000128442; AB232590; AF263365; BC010779; BC020010; M89777; ENSMUST00000119055
10481135	9.8	9.78	0.04	0.05	1.02	0.050448	0.999971	Surf1	surfeit gene 1	chr2	26913383 - 26916530	-	NM_001271724; NM_013677; NR_073420; ENSMUST00000015934; ENSMUST00000129682; ENSMUST00000129822; ENSMUST00000133513; ENSMUST00000142967; ENSMUST00000147110; ENSMUST00000150776; ENSMUST00000167661; ENSMUST00000183520; BC004755; BC052500
10549990	4.47	4.27	0.13	0.12	1.14	0.050481	0.999971	Vmn1r79; Vmn1r2; Vmn1r3; Vmn1r238	vomeronasal 1 receptor 79; vomeronasal 1 receptor 2; vomeronasal 1 receptor 3; vomeronasal 1 receptor, 238	chr7	12176193 - 12177113	+	NM_001166835; NM_001167534; NM_001167535; NM_001167539; ENSMUST00000062811; ENSMUST00000105159; ENSMUST00000105160; ENSMUST00000165255; BC145887
10398370	5.53	5.51	0.09	0.07	1.01	0.050522	0.999971	AF357428	snoRNA AF357428	chr12	109679945 - 109680013	+	ENSMUST00000083815
10465826	9.03	8.87	0.11	0.04	1.11	0.050659	0.999971	AI462493	expressed sequence AI462493	chr19	8880014 - 8880922	-	NM_001160356; ENSMUST00000096253; AY941793; BC029863
10371942	6.2	6.07	0.06	0.11	1.09	0.050663	0.999971	4930485B16Rik	RIKEN cDNA 4930485B16 gene	chr10	93014569 - 93081618	-	XM_006514392; XM_006514394; XM_006542860; ENSMUST00000020200; ENSMUST00000168080; ENSMUST00000168110; ENSMUST00000168617; BC115566; BC115567; AK039960
10494565	7.83	7.7	0.11	0.08	1.09	0.050702	0.999971	Fmo5	flavin containing monooxygenase 5	chr3	97628875 - 97652554	+	NM_001161763; NM_001161765; NM_010232; ENSMUST00000029729; ENSMUST00000107049; ENSMUST00000107050; ENSMUST00000140283; AK162951; BC022991
10357630	10.06	10.1	0.04	0.04	-1.03	0.050704	0.999971	Srgap2	SLIT-ROBO Rho GTPase activating protein 2	chr1	131289357 - 131525004	-	XM_006529138; AK161932; BC030457; NM_001081011; XM_006529134; XM_006529136; ENSMUST00000097588; BC151081; BC151082; BC158055; BC172152; XM_006529139
10396952	8.38	8.54	0.12	0.11	-1.11	0.050863	0.999971	Ttc9	tetratricopeptide repeat domain 9	chr12	81631369 - 81664941	+	NM_001033149; ENSMUST00000036116; AK172918; BC139242; BC139244; XM_006516202
10470322	10.72	10.66	0.04	0.06	1.05	0.050879	0.999971	Surf2	surfeit gene 2	chr2	26916410 - 26920172	+	NM_013678; XM_006497827; ENSMUST00000015017; ENSMUST00000125408; ENSMUST00000126947; ENSMUST00000135506; ENSMUST00000143098; ENSMUST00000157066; AK004931; AK157125; BC096401
10578950	9.76	10.13	0.38	0.15	-1.29	0.050891	0.999971	Apela	apelin receptor early endogenous ligand	chr8	65028472 - 65028717	-	ENSMUST00000124790; ENSMUST00000142822
10418927	11.4	11.47	0.05	0.08	-1.05	0.050903	0.999971	Bmpr1a	bone morphogenetic protein receptor, type 1A	chr14	34411066 - 34502546	-	NM_009758; ENSMUST00000049005; ENSMUST00000165280; ENSMUST00000171343; AK132051; AY365062; BC042611; D16250; U04672; Z23154
10408638	7.44	7.57	0.08	0.1	-1.09	0.050928	0.999971	Fam217a	family with sequence similarity 217, member A	chr13	34910242 - 34919993	-	NM_027967; XM_006516782; ENSMUST00000021851; XM_006516787; AK006388
10360321	9.03	9.15	0.09	0.06	-1.09	0.050931	0.999971	Dusp23	dual specificity phosphatase 23	chr1	172631358 - 172632962	-	NM_026725; ENSMUST00000027826; AB183013; BC069187
10554900	7.16	7.38	0.16	0.22	-1.16	0.050943	0.999971	Dlg2	discs, large homolog 2 (Drosophila)	chr7	91091007 - 92444617	+	NM_011807; XM_006507768; XM_006507778; XM_006507779; XM_006507785; XM_006507786; ENSMUST00000074273; ENSMUST00000107193; ENSMUST00000107196; ENSMUST00000128592; ENSMUST00000135581; ENSMUST00000146563; AF388675; NM_001243046; ENSMUST00000098308; NM_001243047; XM_006507787; XM_006507789; ENSMUST00000138389; ENSMUST00000152139; AK039754; AK046525
10355536	11.4	11.65	0.23	0.09	-1.19	0.051006	0.999971	Tns1	tensin 1	chr1	73963912 - 73999900	-	AK053112; NM_001289895; NM_027884; XM_006495874; XM_006495881; XM_006495884; ENSMUST00000169786; AK137923
10455080	4.03	3.9	0.16	0.06	1.09	0.051059	0.999971	Pcdhb9	protocadherin beta 9	chr18	37400855 - 37403909	+	NM_053134; ENSMUST00000057228; AY013791; BC055319; BC062640
10490159	10.08	10.39	0.33	0.11	-1.24	0.051098	0.999971	Pmepa1	prostate transmembrane protein, androgen induced 1	chr2	173227323 - 173276965	-	NM_022995; XM_006499990; ENSMUST00000036248; ENSMUST00000139306; BC069890; ENSMUST00000124124
10355327	8.37	8.26	0.07	0.12	1.08	0.051128	0.999971	Bard1	BRCA1 associated RING domain 1	chr1	71028308 - 71028658	-	NM_007525; ENSMUST00000027393; AK165525; BC048353
10406681	10.66	10.62	0.03	0.03	1.03	0.051148	0.999971	Ap3b1	adaptor-related protein complex 3, beta 1 subunit	chr13	94358985 - 94566315	+	NM_009680; ENSMUST00000022196; AF103809; BC015068
10425578	10.7	10.75	0.04	0.05	-1.04	0.051156	0.999971	Zc3h7b	zinc finger CCCH type containing 7B	chr15	81768001 - 81793765	+	NM_001081016; ENSMUST00000109554; AK129268; AK165492; AK157711
10498371	6.08	6.29	0.12	0.07	-1.15	0.051179	0.999971	P2ry12	purinergic receptor P2Y, G-protein coupled 12	chr3	59216269 - 59262825	-	NM_027571; ENSMUST00000050360; ENSMUST00000170388; BC027381
10513190	6.67	6.48	0.16	0.07	1.14	0.051254	0.999971	D630039A03Rik	RIKEN cDNA D630039A03 gene	chr4	57908384 - 57916264	-	ENSMUST00000063816; BC030929; BC095953
10580191	9.67	10.12	0.36	0.3	-1.37	0.051321	0.999971	Nfix	nuclear factor I/X	chr8	84708614 - 84800140	-	NM_001081981; NM_001081982; NM_010906; XM_006530755; XM_006530761; XM_006530762; ENSMUST00000076715; ENSMUST00000099070; ENSMUST00000109762; ENSMUST00000109764; ENSMUST00000126806; BC003766
10363161	8.29	8.47	0.15	0.09	-1.13	0.051369	0.999971	Tmem229b; Gm5423	transmembrane protein 229B; predicted gene 5423	chr10	53474964 - 53475467	+	NM_001170401; NM_178745; XM_006515911; XM_006515912; ENSMUST00000056660; ENSMUST00000070174; ENSMUST00000168554; ENSMUST00000174072; ENSMUST00000174697; AK151405; BC066067; BC079613; AK149922; ENSMUST00000174721
10493905	3.77	4.1	0.07	0.22	-1.25	0.051389	0.999971	Lce3e	late cornified envelope 3E	chr3	92967739 - 92968279	+	NM_001254725; ENSMUST00000098886
10577641	8.24	8.49	0.15	0.17	-1.19	0.051452	0.999971	1810011O10Rik	RIKEN cDNA 1810011O10 gene	chr8	24437615 - 24438946	-	NM_026931; ENSMUST00000052622; BC016562
10541751	3.97	3.87	0.11	0.09	1.07	0.051637	0.999971	Gm23851	predicted gene, 23851	chr6	124964281 - 124964387	+	ENSMUST00000083831
10544133	8.6	8.86	0.09	0.16	-1.19	0.051661	0.999971	Parp12	poly (ADP-ribose) polymerase family, member 12	chr6	39086413 - 39118349	-	NM_172893; ENSMUST00000038398; BC120733; BC137645
10542317	7.94	7.71	0.09	0.2	1.17	0.051696	0.999971	Cdkn1b	cyclin-dependent kinase inhibitor 1B	chr6	134925334 - 134925495	+	NM_009875; ENSMUST00000003115; ENSMUST00000067327; AK154276
10562897	7.26	7.19	0.04	0.05	1.05	0.051763	0.999971	Zfp473	zinc finger protein 473	chr7	44731481 - 44748617	-	ENSMUST00000126366; ENSMUST00000149011; AK173109; NM_178734; ENSMUST00000060270; NM_001289836; NM_001289837; NM_001289838; NM_001289839; XM_006540878; XM_006540881; ENSMUST00000118162; ENSMUST00000120074; ENSMUST00000120798; BC096555; ENSMUST00000140599
10437817	11.1	11.2	0.05	0.11	-1.07	0.051848	0.999971	Pdxdc1	pyridoxal-dependent decarboxylase domain containing 1	chr16	13833930 - 13903135	-	NM_001039533; NM_001291017; NM_053181; ENSMUST00000023361; ENSMUST00000115803; ENSMUST00000115804; ENSMUST00000154150; BC005541; XM_006522789; ENSMUST00000115802; AK170661
10428983	10.23	10.11	0.08	0.05	1.09	0.051895	0.999971	Fam49b	family with sequence similarity 49, member B	chr15	63929097 - 64060448	-	NM_144846; XM_006520760; XM_006520763; ENSMUST00000063838; ENSMUST00000164532; BC011343; XM_006520766
10362036	10.6	10.5	0.08	0.08	1.08	0.051947	0.999971	Hbs1l	Hbs1-like (S. cerevisiae)	chr10	21295979 - 21368898	+	NM_001042593; NM_019702; XM_006512804; ENSMUST00000020153; AF087672; BC010251
10524353	10.11	10.2	0.06	0.03	-1.06	0.051991	0.999971	Tfip11	tuftelin interacting protein 11	chr5	112326369 - 112338083	+	NM_018783; ENSMUST00000031288; AF290474; BC017682
10404002	3.51	3.64	0.1	0.09	-1.1	0.051992	0.999971	Vmn1r203	vomeronasal 1 receptor 203	chr13	22524051 - 22524986	+	NM_134236; ENSMUST00000091729
10382254	6.58	6.33	0.19	0.17	1.19	0.052016	0.999971	9930022D16Rik	RIKEN cDNA 9930022D16 gene	chr11	109413916 - 109420405	+	ENSMUST00000055404; AK036894
10605659	6.05	6.18	0.1	0.11	-1.09	0.052052	0.999971	Gm16465	predicted gene 16465	chrX	91888386 - 91889565	-	ENSMUST00000118585
10557455	9.05	8.91	0.13	0.09	1.11	0.052146	0.999971			chr7	126748626 - 126749916	+
10595836	6.57	6.73	0.18	0.14	-1.11	0.05217	0.999971	Zbtb38; E030011O05Rik	zinc finger and BTB domain containing 38; RIKEN cDNA E030011O05 gene	chr9	96747281 - 96752727	-	ENSMUST00000132060; ENSMUST00000143403; AK053135
10534906	5.36	5.48	0.14	0.02	-1.08	0.052271	0.999971	Gm15498	predicted gene 15498	chr5	137685156 - 137690751	-	ENSMUST00000126693; BC028660
10450161	5.79	5.76	0.06	0.05	1.02	0.052315	0.999971	H2-Ea-ps	histocompatibility 2, class II antigen E alpha, pseudogene	chr17	34341952 - 34344645	-	NM_010381; XM_003688950; ENSMUST00000134042; BC106107; U13648; U13649
10498155	12.26	12.18	0.04	0.07	1.06	0.052356	0.999971	Rps14; LOC102634709; Gm5805; Gm17450	ribosomal protein S14; 40S ribosomal protein S14-like; predicted gene 5805; predicted gene, 17450	chr3	53692352 - 53692895	-	NM_020600; XM_006543261; ENSMUST00000025511; ENSMUST00000072779; ENSMUST00000118551; ENSMUST00000122279; ENSMUST00000127568; ENSMUST00000137400; AK152461; BC042940; BC062874; BC081449; ENSMUST00000164671; ENSMUST00000142980
10481186	9.02	9.21	0.23	0.15	-1.14	0.052366	0.999971	Sardh	sarcosine dehydrogenase	chr2	27188397 - 27246812	-	NM_138665; ENSMUST00000091224; ENSMUST00000102886; ENSMUST00000127805; ENSMUST00000156434; AK087163; BC003456
10585599	10.5	10.37	0.11	0.11	1.09	0.052473	0.999971	Imp3	IMP3, U3 small nucleolar ribonucleoprotein, homolog (yeast)	chr9	56937500 - 56938804	+	NM_133976; ENSMUST00000034827; BC009145
10404422	9.7	9.69	0.18	0.25	1.01	0.052484	0.999971	Serpinb6b	serine (or cysteine) peptidase inhibitor, clade B, member 6b	chr13	32965444 - 32979062	+	NM_011454; XM_006516621; XM_006516622; ENSMUST00000017184; ENSMUST00000110293; ENSMUST00000164541; BC061050; U96707
10373662	5.35	5.24	0.08	0.06	1.08	0.052559	0.999971	Olfr819; Olfr247; Gm10310	olfactory receptor 819; olfactory receptor 247; predicted pseudogene 10310	chr10	129965751 - 129966698	-	NM_001165944; NM_146269; ENSMUST00000095239; ENSMUST00000167974; ENSMUST00000170920
10605797	8.91	9.05	0.12	0.08	-1.1	0.052697	0.999971	Arhgef9	CDC42 guanine nucleotide exchange factor (GEF) 9	chrX	95048944 - 95196439	-	NM_001033329; NM_001290384; NM_001290385; XM_006527992; XM_006527996; XM_006527997; ENSMUST00000113873; ENSMUST00000113876; ENSMUST00000113878; ENSMUST00000113882; ENSMUST00000113883; ENSMUST00000113884; ENSMUST00000113885; ENSMUST00000182001; ENSMUST00000182137; BC141385; ENSMUST00000181987; AK163874; XR_386924; ENSMUST00000128565
10374060	6.61	6.44	0.11	0.12	1.13	0.052706	0.999971	Ankrd36	ankyrin repeat domain 36	chr11	5628762 - 5645153	+	NM_023816; XM_006514883; XM_006514887; XM_006514890; ENSMUST00000109856; ENSMUST00000118112; ENSMUST00000137933; AK005775
10455069	6.21	6.4	0.08	0.17	-1.14	0.052724	0.999971	Pcdhb6	protocadherin beta 6	chr18	37334028 - 37336346	+	NM_053131; ENSMUST00000061717; AK032193; AY013788; BC150716
10438423	5.1	5.21	0.11	0.06	-1.08	0.052767	0.999971	Olfr165	olfactory receptor 165	chr16	19407039 - 19408078	-	NM_146466; ENSMUST00000052516; BC120624; BC120626
10381402	11.96	11.9	0.04	0.06	1.05	0.052779	0.999971	Rpl27; Gm11518; Rpl27-ps1; Gm6341; Rpl27-ps2; Gm15730	ribosomal protein L27; predicted gene 11518; ribosomal protein L27, pseudogene 1; predicted pseudogene 6341; ribosomal protein L27, pseudogene 2; predicted gene 15730	chr11	101442415 - 101445533	+	NM_011289; ENSMUST00000077856; ENSMUST00000097682; ENSMUST00000107249; ENSMUST00000118048; ENSMUST00000127514; AF214527; BC024366; BC082284; BC090395; ENSMUST00000088784; ENSMUST00000119683; ENSMUST00000120378; ENSMUST00000121828; ENSMUST00000139939; ENSMUST00000152162
10430311	6.12	6.05	0.08	0.07	1.05	0.052881	0.999971	Tex33	testis expressed 33	chr15	78378403 - 78395885	-	NM_001163612; NM_001163613; NM_028522; ENSMUST00000074380; ENSMUST00000165170; ENSMUST00000169575; BC100472; BC107197; BC107198
10397054	10.27	10.18	0.06	0.06	1.06	0.052899	0.999971	Dcaf4	DDB1 and CUL4 associated factor 4	chr12	83526083 - 83541917	+	NM_001165256; NM_030246; XM_006516283; ENSMUST00000021645; BC003284
10572897	9.76	9.54	0.17	0.15	1.17	0.052988	0.999971	Hmox1	heme oxygenase (decycling) 1	chr8	75093622 - 75100590	+	NM_010442; ENSMUST00000005548; BC010757; M33203; ENSMUST00000160341
10545121	3.88	3.8	0.06	0.11	1.06	0.053009	0.999971	Vmn1r36	vomeronasal 1 receptor 36	chr6	66715972 - 66716889	-	NM_134166; ENSMUST00000177072
10546235	4.4	4.3	0.14	0.1	1.08	0.05302	0.999971	Vmn1r45	vomeronasal 1 receptor 45	chr6	89931647 - 89940507	-	NM_011684; ENSMUST00000054202
10474977	10.59	10.64	0.05	0.02	-1.04	0.05304	0.999971	Chp1; Gm20056	calcineurin-like EF hand protein 1; predicted gene, 20056	chr2	119547707 - 119587024	+	NM_019769; ENSMUST00000014221; ENSMUST00000119172; AB025217; BC054733; BC064784; ENSMUST00000154406
10563390	10.15	10.22	0.04	0.05	-1.05	0.053053	0.999971	Cyth2	cytohesin 2	chr7	45806637 - 45814290	-	NM_001112701; NM_011181; ENSMUST00000056820; ENSMUST00000107726; ENSMUST00000107728; ENSMUST00000107729; ENSMUST00000129313; ENSMUST00000136213; ENSMUST00000139376; AB013466; AB013467; AF079971; BC004662; BC088833; ENSMUST00000124476
10381807	9.08	9.16	0.06	0.04	-1.06	0.053071	0.999971	Lin52; Gm7020	lin-52 homolog (C. elegans); predicted gene 7020	chr11	104573547 - 104573897	+	NM_173756; XM_006515701; XM_006542903; ENSMUST00000137170; BC120496; BC137693
10421917	12.25	12.19	0.04	0.05	1.04	0.053236	0.999971	Pabpc4; Gm10110; Gm12626; Gm5466; Gm12620; Gm12623; Gm12612; Gm11841; Gm11839; Gm17572	poly(A) binding protein, cytoplasmic 4; predicted gene 10110; predicted gene 12626; predicted gene 5466; predicted gene 12620; predicted gene 12623; predicted gene 12612; poly(A) binding protein, cytoplasmic 4 pseudogene; predicted gene 11841; predicted gene 11839; predicted gene, 17572	chr14	89896544 - 89898466	-	NM_130881; NM_148917; ENSMUST00000078734; ENSMUST00000080178; ENSMUST00000081204; ENSMUST00000106241; ENSMUST00000106243; ENSMUST00000124991; ENSMUST00000183940; AK135962; BC003283; BC010345; BC056432; ENSMUST00000117339; ENSMUST00000119395; ENSMUST00000119791; ENSMUST00000119849; ENSMUST00000140182; AK139580; BC158087; ENSMUST00000117060; ENSMUST00000120647; ENSMUST00000171455; AK016732; AK16217…
10350136	13.17	13.22	0.09	0.05	-1.04	0.053304	0.999971	Csrp1	cysteine and glycine-rich protein 1	chr1	135720061 - 135752232	+	NM_007791; ENSMUST00000027677; ENSMUST00000097561; AF092921; BC006912; CT010278; D88793
10441422	8.24	8.27	0.03	0.03	-1.02	0.053313	0.999971	Zdhhc14	zinc finger, DHHC domain containing 14	chr17	5492557 - 5753891	+	NM_146073; ENSMUST00000089185; AF542387; BC059814; XM_006523217; XM_006523219
10362472	5.32	5.18	0.09	0.08	1.09	0.053343	0.999971	Rsph4a	radial spoke head 4 homolog A (Chlamydomonas)	chr10	33905485 - 33915883	+	NM_001162957; ENSMUST00000118315; ENSMUST00000169670; BC138000; BC138001
10555879	6.16	5.85	0.19	0.21	1.24	0.053379	0.999971	Olfr656	olfactory receptor 656	chr7	104617657 - 104618647	+	NM_147075; ENSMUST00000098172; BC110472; BC110473
10358543	7.02	7.26	0.17	0.21	-1.18	0.053384	0.999971	Hmcn1	hemicentin 1	chr1	150635122 - 150635203	-	NM_001024720; ENSMUST00000074783; ENSMUST00000137197
10509410	7.33	7.44	0.1	0.15	-1.08	0.053391	0.999971	Rap1gap	Rap1 GTPase-activating protein	chr4	137664768 - 137729861	+	NM_001081155; NM_001256218; NM_029563; XM_006538480; ENSMUST00000047243; ENSMUST00000097837; ENSMUST00000105835; ENSMUST00000139831; ENSMUST00000141306; AK005063; AK019076; BC052065; ENSMUST00000148054; ENSMUST00000150928
10499971	5.52	5.39	0.05	0.11	1.09	0.053438	0.999971	Gm9125; Tdpoz1; Gm10697; Tdpoz5; Gm9107	predicted gene 9125; TD and POZ domain containing 1; predicted gene 10697; TD and POZ domain containing 5; predicted gene 9107	chr3	93937674 - 93938771	-	NM_001163730; NM_148949; ENSMUST00000094413; ENSMUST00000177735; ENSMUST00000178458; ENSMUST00000180746; ENSMUST00000181541; AF290198; BC125302; BC125304; NM_001163731; NM_207273; XM_006544476; ENSMUST00000091692; ENSMUST00000098879
10499975	5.52	5.39	0.05	0.11	1.09	0.053438	0.999971	Gm9125; Tdpoz1; Gm10697; Tdpoz5; Gm9107	predicted gene 9125; TD and POZ domain containing 1; predicted gene 10697; TD and POZ domain containing 5; predicted gene 9107	chr3	94049022 - 94050119	-	NM_001163730; NM_148949; ENSMUST00000094413; ENSMUST00000177735; ENSMUST00000178458; ENSMUST00000180746; ENSMUST00000181541; AF290198; BC125302; BC125304; NM_001163731; NM_207273; XM_006544476; ENSMUST00000091692; ENSMUST00000098879
10606837	6.06	6.53	0.21	0.21	-1.38	0.05351	0.999971	Nxf3	nuclear RNA export factor 3	chrX	136072099 - 136085251	-	NM_001024141; XM_006528530; XM_006528532; XM_006528536; ENSMUST00000080929; ENSMUST00000138878; AB178899
10497169	6.79	6.67	0.1	0.1	1.09	0.053547	0.999971			chr3	4890266 - 4891231	-
10499089	5.16	5.3	0.09	0.15	-1.11	0.053614	0.999971			chr3	84657899 - 84659900	-
10362751	6.29	6.13	0.14	0.07	1.12	0.053807	0.999971	Ak9	adenylate kinase 9	chr10	41423057 - 41433288	+	XM_006512939; ENSMUST00000173494; XM_006512940; AK033800
10538142	7.62	7.92	0.25	0.09	-1.23	0.053811	0.999971	Gimap5	GTPase, IMAP family member 5	chr6	48746197 - 48754210	+	NM_175035; XM_006506228; ENSMUST00000055558; AB126961; BC095995
10511269	9.6	9.64	0.08	0.03	-1.03	0.053826	0.999971	Sdf4	stromal cell derived factor 4	chr4	155992911 - 156013610	+	NM_011341; XM_006538683; ENSMUST00000050078; ENSMUST00000097734; ENSMUST00000105578; ENSMUST00000105579; AK014418; AK163400; BC005715; BC068152; D50461; U45977; U45978
10484402	11.62	11.78	0.08	0.09	-1.12	0.054087	0.999971	Ctnnd1	catenin (cadherin associated protein), delta 1	chr2	84600783 - 84650675	-	NM_001085448; NM_001085449; NM_001085450; NM_001085453; NM_007615; ENSMUST00000036811; ENSMUST00000066177; ENSMUST00000067232; ENSMUST00000099941; ENSMUST00000111670; ENSMUST00000111675; ENSMUST00000111676; ENSMUST00000111677; ENSMUST00000111678; ENSMUST00000111684; ENSMUST00000111685; ENSMUST00000111686; ENSMUST00000111687; ENSMUST00000111688; ENSMUST00000111689; ENSMUST00000111690; ENSMUST00000…
10599084	4.97	4.82	0.09	0.14	1.11	0.054103	0.999971	Gm21637; Spin2-ps1; Gm2837; Gm5926; Gm14332; Gm3757; Gm5924; Spin2-ps5; Gm2940; Spin2e; Gm5923; Spin2d; Spin2-ps4; Spin2-ps3; Spin2-ps2; Gm9427; Gm14349; Gm2892; Spin2f; Spin2-ps6	predicted gene, 21637; spindlin family, member 2, pseudogene 1; spindlin family, member 2 pseudogene; predicted gene 5926; predicted gene 14332; predicted pseudogene 3757; predicted gene 5924; spindlin family, member 2, pseudogene 5; predicted gene 2940; spindlin family, member 2E; predicted gene 5923; spindlin family, member 2D; spindlin family, member 2, pseudogene 4; spindlin family, member 2,…	chrX	31962044 - 31962821	+	NM_001270685; NM_029106; NR_040388; XM_006536333; ENSMUST00000105124; ENSMUST00000116643; ENSMUST00000121982; ENSMUST00000125878; ENSMUST00000132554; ENSMUST00000177560; ENSMUST00000177740; ENSMUST00000179716; BC117726; BC117727; NM_001243002; ENSMUST00000114517; ENSMUST00000116186; ENSMUST00000116187; ENSMUST00000126395; ENSMUST00000137155; ENSMUST00000145537; ENSMUST00000148147; ENSMUST00000177…
10496032	13.21	13.15	0.04	0.04	1.04	0.054145	0.999971	Rpl12; LOC102635048; LOC102635609; Gm11425; Gm7117; Gm20430; LOC102641574; LOC102640707; Rpl12-ps1; Gm15793; Gm6285; Gm16519; Gm12038; Rpl12-ps2	ribosomal protein L12; 60S ribosomal protein L12-like; uncharacterized LOC102635609; predicted gene 11425; predicted pseudogene 7117; predicted gene 20430; ribosomal protein L12, pseudogene 1; predicted gene 15793; predicted gene 6285; predicted gene, 16519; predicted gene 12038; ribosomal proteimn L12-ps2	chr3	130068404 - 130069046	+	NM_009076; XM_006534601; XR_381426; XR_381427; ENSMUST00000076703; ENSMUST00000092620; ENSMUST00000102811; ENSMUST00000119608; ENSMUST00000126610; ENSMUST00000168697; ENSMUST00000172474; AK167761; BC018321; BC075731; BC081469; BC090393; L04280; XM_006544604; XM_006544729; ENSMUST00000071515; ENSMUST00000116168; ENSMUST00000121857; ENSMUST00000122012; ENSMUST00000092011; ENSMUST00000117322; ENSMUS…
10496001	6.88	7.17	0.11	0.21	-1.22	0.054207	0.999971	Cfi	complement component factor i	chr3	129836737 - 129875332	+	NM_007686; ENSMUST00000077918; BC150751; U47810
10547869	9.18	9.39	0.16	0.14	-1.15	0.054222	0.999971	Leprel2	leprecan-like 2	chr6	124841095 - 124857687	-	NM_013534; XM_006505559; XM_006505561; XM_006505562; ENSMUST00000023958; ENSMUST00000135127; ENSMUST00000147296; ENSMUST00000149870; AY463530; BC003726; BC016431; ENSMUST00000129225
10416090	7.67	7.94	0.21	0.17	-1.2	0.054302	0.999971	Stmn4	stathmin-like 4	chr14	66344373 - 66361680	+	NM_019675; XM_006519317; ENSMUST00000074523; ENSMUST00000118426; ENSMUST00000120229; ENSMUST00000121955; ENSMUST00000134440; ENSMUST00000147477; AF105222; BC014707; BC046752; ENSMUST00000123435; ENSMUST00000136192; ENSMUST00000152093
10503178	9.53	9.38	0.14	0.1	1.11	0.054315	0.999971	Chd7	chromodomain helicase DNA binding protein 7	chr4	8826209 - 8826346	+	NM_001277149; ENSMUST00000039267; ENSMUST00000051558
10531675	12.7	12.83	0.08	0.07	-1.1	0.054396	0.999971	Sec31a	Sec31 homolog A (S. cerevisiae)	chr5	100361650 - 100416174	-	NM_026969; XM_006535193; ENSMUST00000094578; ENSMUST00000182886; ENSMUST00000182988; BC025831
10459066	5.31	5.5	0.1	0.16	-1.14	0.054544	0.999971	Gm4841	predicted gene 4841	chr18	60268305 - 60273272	-	NM_001034859; ENSMUST00000090260; BC150900; AK156469
10362073	8.25	8.18	0.07	0.02	1.05	0.054657	0.999971	Sgk1	serum/glucocorticoid regulated kinase 1	chr10	21882184 - 21999898	+	NM_001161847; NM_001161848; NM_001161849; NM_001161850; NM_011361; ENSMUST00000020145; ENSMUST00000092673; ENSMUST00000100036; ENSMUST00000124350; ENSMUST00000126560; ENSMUST00000135195; ENSMUST00000164659; AF139638; AF205855; BC005720; NM_001161845; ENSMUST00000120509; BC070401
10488802	6.1	6.28	0.13	0.16	-1.13	0.05468	0.999971	4930519P11Rik	RIKEN cDNA 4930519P11 gene	chr2	154612937 - 154613437	-	ENSMUST00000181369; AK015848; AK145231
10552260	5.84	5.79	0.07	0.07	1.03	0.054749	0.999971	Gm25671; Gm23307; Gm25286	predicted gene, 25671; predicted gene, 23307; predicted gene, 25286	chr7	38928775 - 38928878	+	ENSMUST00000178612; ENSMUST00000179167; ENSMUST00000179790
10383214	8.83	8.87	0.05	0.06	-1.03	0.054837	0.999971	Rnf213	ring finger protein 213	chr11	119467218 - 119487415	+	ENSMUST00000093902; ENSMUST00000131035; ENSMUST00000172235; AK173199; BC038025
10589798	7.26	7.14	0.11	0.07	1.09	0.054929	0.999971			chr9	113735434 - 113735505	+
10349049	12.01	12.06	0.06	0.07	-1.04	0.054995	0.999971	Zfp706; Gm10193	zinc finger protein 706; predicted gene 10193	chr1	105764444 - 105764555	+	NM_026521; XM_001478111; ENSMUST00000078976; BC037600; BC042704; BC052459; BC054356; BC085477; BC147306; BC147307
10527332	7.98	7.79	0.06	0.18	1.14	0.055057	0.999971	Nptx2	neuronal pentraxin 2	chr5	144545902 - 144557478	+	NM_016789; ENSMUST00000071782; AF049124; BC026054
10406067	10.69	10.73	0.03	0.02	-1.03	0.055101	0.999971	Clptm1l	CLPTM1-like	chr13	73604040 - 73620639	+	NM_146047; ENSMUST00000022102; BC026562
10427661	4.74	4.64	0.07	0.04	1.07	0.055213	0.999971	Spef2	sperm flagellar 2	chr15	9625972 - 9626152	-	XM_006520082; ENSMUST00000160236; HQ856050
10361098	9.16	9.23	0.08	0.05	-1.05	0.05522	0.999971	Nenf; LOC102642308	neuron derived neurotrophic factor; uncharacterized LOC102642308	chr1	191306792 - 191318118	-	NM_025424; ENSMUST00000046770; AB126218; BC048464; XR_399267
10608646	6.84	7.08	0.22	0.12	-1.18	0.055249	0.999971			chrUn		---
10534343	8.72	9.16	0.47	0.13	-1.36	0.055319	0.999971	Eln	elastin	chr5	134702596 - 134747323	-	NM_007925; XM_006504360; ENSMUST00000015138; BC034057; BC051649; U08210
10390196	6.01	5.86	0.19	0.08	1.11	0.055366	0.999971	B4galnt2	beta-1,4-N-acetyl-galactosaminyl transferase 2	chr11	95864705 - 95914871	-	NM_008081; ENSMUST00000038343; BC139165; BC139166; L30104
10566702	5.72	5.41	0.1	0.23	1.23	0.055479	0.999971	Olfr517	olfactory receptor 517	chr7	108868208 - 108869209	-	NM_001011846; ENSMUST00000084753; BC150830
10501046	4.89	4.7	0.07	0.11	1.14	0.055519	0.999971	Gm10673	predicted gene 10673	chr3	106480487 - 106480672	-	AK137946
10538573	4.12	4.24	0.07	0.1	-1.08	0.05555	0.999971	Vmn1r11	vomeronasal 1 receptor 11	chr6	57137353 - 57138258	+	NM_053233; ENSMUST00000176954; BC104398; BC104399
10527896	9.82	9.99	0.09	0.06	-1.12	0.055636	0.999971	Ankib1	ankyrin repeat and IBR domain containing 1	chr5	3690000 - 3802925	-	NM_001003909; NM_001289527; NM_001289528; NM_001289529; ENSMUST00000043551; AK014523; BC079620; BC089031; BC145511; BC150792
10367528	4.81	4.76	0.1	0.07	1.03	0.055742	0.999971	Olfr821	olfactory receptor 821	chr10	130033628 - 130034565	+	NM_146776; ENSMUST00000054364
10579636	6.17	5.94	0.1	0.15	1.18	0.055785	0.999971	Cyp4f18	cytochrome P450, family 4, subfamily f, polypeptide 18	chr8	71988482 - 72009628	-	NM_024444; XM_006509749; ENSMUST00000003574; AF233647; BC013494; ENSMUST00000141975
10473847	10.42	10.52	0.07	0.04	-1.07	0.05582	0.999971	Acp2	acid phosphatase 2, lysosomal	chr2	91202919 - 91212774	+	NM_007387; XM_006498585; ENSMUST00000002172; ENSMUST00000124131; ENSMUST00000150403; ENSMUST00000155418; BC023343
10438753	12.51	12.76	0.23	0.1	-1.18	0.055923	0.999971	Leprel1	leprecan-like 1	chr16	25960323 - 26105784	-	NM_173379; ENSMUST00000039990; ENSMUST00000160067; AJ430350; AK076434
10578448	6.2	6.05	0.08	0.11	1.11	0.055948	0.999971	Klkb1; Cyp4v3	kallikrein B, plasma 1; cytochrome P450, family 4, subfamily v, polypeptide 3	chr8	45269442 - 45333196	-	NM_008455; NM_133969; ENSMUST00000026907; ENSMUST00000095328; ENSMUST00000116473; AB056457; BC026555; BC138967; BC138968
10368504	13.23	13.18	0.04	0.04	1.03	0.055979	0.999971	Rpl12; LOC102635048; LOC102635609; Gm11425; Gm7117; Gm20430; LOC102641574; LOC102640707; Rpl12-ps1; Gm15793; Gm6285; Gm16519; Gm12038; Rpl12-ps2	ribosomal protein L12; 60S ribosomal protein L12-like; uncharacterized LOC102635609; predicted gene 11425; predicted pseudogene 7117; predicted gene 20430; ribosomal protein L12, pseudogene 1; predicted gene 15793; predicted gene 6285; predicted gene, 16519; predicted gene 12038; ribosomal proteimn L12-ps2	chr10	29698391 - 29699367	-	NM_009076; XM_006534601; XR_381426; XR_381427; ENSMUST00000076703; ENSMUST00000092620; ENSMUST00000102811; ENSMUST00000119608; ENSMUST00000126610; ENSMUST00000154340; ENSMUST00000168697; ENSMUST00000172474; AK167761; BC018321; BC075731; BC081469; BC090393; L04280; XM_006544604; XM_006544729; ENSMUST00000071515; ENSMUST00000116168; ENSMUST00000121857; ENSMUST00000122012; ENSMUST00000092011; ENSMUS…
10591241	9.63	9.82	0.17	0.07	-1.14	0.056007	0.999971	Zfp426	zinc finger protein 426	chr9	20468549 - 20492746	-	NM_001110309; NM_146221; XM_006510175; XM_006510181; XM_006510183; ENSMUST00000080386; ENSMUST00000115562; ENSMUST00000163348; ENSMUST00000163427; ENSMUST00000164250; ENSMUST00000164799; ENSMUST00000164825; ENSMUST00000166005; ENSMUST00000167457; ENSMUST00000168095; ENSMUST00000169269; ENSMUST00000169558; AK220563; BC024805; BC023931; XM_006510178; AK048284
10595787	6.5	6.4	0.09	0.04	1.07	0.056036	0.999971	1700065D16Rik	RIKEN cDNA 1700065D16 gene	chr9	95855550 - 95858320	-	ENSMUST00000178038; BC053441; NR_073361; XM_006511488
10593225	7.9	7.75	0.23	0.03	1.11	0.056147	0.999971	Zbtb16	zinc finger and BTB domain containing 16	chr9	48654297 - 48835945	-	NM_001033324; ENSMUST00000093852; AK040211; BC138775; Z47205
10506031	11.02	11.3	0.23	0.08	-1.22	0.05615	0.999971	Nfia	nuclear factor I/A	chr4	97581866 - 98112825	+	NM_001122953; NM_010905; XM_006502841; ENSMUST00000052018; ENSMUST00000075448; ENSMUST00000092532; ENSMUST00000107062; ENSMUST00000148930; AF326553; AF326554; AK054310; AK139357; BC075702; BC122878; D90173; D90175; D90176; NM_001122952; ENSMUST00000107057; D90174; ENSMUST00000133011; AK050320; ENSMUST00000152023
10505517	6.6	6.75	0.08	0.11	-1.11	0.056371	0.999971	Tlr4	toll-like receptor 4	chr4	66827599 - 66842797	+	NM_021297; ENSMUST00000048096; ENSMUST00000143580; AF095353; AF110133; AF185285; JX878358; JX878359; BC029856; ENSMUST00000107365; AK014533
10478547	5.68	5.51	0.15	0.1	1.13	0.05642	0.999971	Spint4	serine protease inhibitor, Kunitz type 4	chr2	164698501 - 164702453	+	NM_030058; ENSMUST00000017454; AY226988; BC119299; BC119301
10475245	5.19	5.15	0.11	0.08	1.03	0.056467	0.999971	AV039307	expressed sequence AV039307	chr2	120866328 - 120866651	+	NR_038349; NR_038350; ENSMUST00000124795; ENSMUST00000133643; ENSMUST00000171483
10607924	5.32	5.15	0.13	0.1	1.13	0.056504	0.999971	Amelx	amelogenin, X-linked	chrX	169176114 - 169187209	-	NM_001081978; NM_001290371; NM_009666; ENSMUST00000066112; ENSMUST00000112118; ENSMUST00000112119; ENSMUST00000112120; ENSMUST00000154923; BC059090; D31768; D31769; KC731591; M10095
10521757	10.2	10.42	0.14	0.11	-1.16	0.056559	0.999971	Gm7931	predicted pseudogene 7931	chr5	46414344 - 46414616	+	ENSMUST00000121537
10521031	12.66	12.76	0.1	0.06	-1.07	0.056594	0.999971	Ywhah	tyrosine 3-monooxygenase/tryptophan 5-monooxygenase activation protein, eta polypeptide	chr5	33018880 - 33027966	+	NM_011738; ENSMUST00000019109; AF077002; BC008187; BC061497; D87661; U57311
10599839	4.8	4.68	0.09	0.07	1.08	0.056657	0.999971	Gm14661	predicted gene 14661	chrX	60807614 - 60807979	+	ENSMUST00000152669; AY512909
10601459	7.67	7.51	0.07	0.09	1.12	0.056669	0.999971	Pou3f4	POU domain, class 3, transcription factor 4	chrX	110814465 - 110815550	+	NM_008901; ENSMUST00000078229; BC086670; BC138657; BC145919
10428451	3.79	3.85	0.04	0.06	-1.04	0.056761	0.999971	Gm23665	predicted gene, 23665	chr15	46944387 - 46944447	-	ENSMUST00000158054
10605172	10.19	10.1	0.07	0.08	1.07	0.056892	0.999971	Naa10; Arhgap4	N(alpha)-acetyltransferase 10, NatA catalytic subunit; Rho GTPase activating protein 4	chrX	73916875 - 73921913	-	NM_001177965; NM_019870; XM_006528158; ENSMUST00000033763; ENSMUST00000114387; ENSMUST00000114389; ENSMUST00000114391; ENSMUST00000141211; AY183136; BC027219; ENSMUST00000096316; ENSMUST00000114390; ENSMUST00000128329; ENSMUST00000143076; AK078700; AK129060; XM_006528159; ENSMUST00000149591
10435266	10.39	10.69	0.22	0.12	-1.23	0.056936	0.999971	Heg1	HEG homolog 1 (zebrafish)	chr16	33684466 - 33722913	+	ENSMUST00000154863; AK028518; ENSMUST00000126532; NM_175256; ENSMUST00000152782
10440136	5.36	5.27	0.08	0.05	1.06	0.056939	0.999971	Olfr173	olfactory receptor 173	chr16	58796779 - 58797942	-	NM_147000; ENSMUST00000049940; BC120572; BC137837
10572408	12	12.12	0.09	0.06	-1.09	0.057159	0.999971	Fkbp8	FK506 binding protein 8	chr8	70527803 - 70535328	+	NM_001111066; NM_001199631; NM_010223; ENSMUST00000075491; ENSMUST00000119353; ENSMUST00000119698; ENSMUST00000125741; ENSMUST00000134893; AB154247; AF030635; AY225340; AY278608; BC003739; BC027808; ENSMUST00000144766; ENSMUST00000123052; ENSMUST00000126613; ENSMUST00000134299; AK158155
10505717	7.93	8.12	0.17	0.11	-1.14	0.057164	0.999971	Adamtsl1	ADAMTS-like 1	chr4	86053979 - 86291161	+	ENSMUST00000048885; ENSMUST00000120678; ENSMUST00000136320; ENSMUST00000150043; AK045085; BC062814; BC139339; BC139367; NM_029967; XM_006538378; ENSMUST00000107178; ENSMUST00000141889; ENSMUST00000130474
10537728	10.49	10.58	0.11	0.07	-1.06	0.057181	0.999971	Casp2	caspase 2	chr6	42265039 - 42282508	+	NM_007610; XM_006505453; XR_377417; ENSMUST00000031895; ENSMUST00000132398; ENSMUST00000156829; BC034262; D28492; ENSMUST00000139930; ENSMUST00000141669; AK052396
10466351	4.88	4.67	0.13	0.13	1.16	0.057184	0.999971	Olfr1459	olfactory receptor 1459	chr19	13145734 - 13146657	-	NM_146689; ENSMUST00000078299; BC138407; BC138408
10544555	9.52	9.61	0.06	0.12	-1.07	0.057229	0.999971	Zfp746	zinc finger protein 746	chr6	48063832 - 48086593	-	NM_001163475; ENSMUST00000073124
10454039	10.59	10.46	0.11	0.07	1.1	0.057243	0.999971	Impact	impact, RWD domain protein	chr18	12972252 - 12992950	+	NM_008378; XM_006525684; ENSMUST00000025290; BC020524; D87973
10556214	5.22	5.37	0.08	0.18	-1.11	0.057249	0.999971	Gm23100	predicted gene, 23100	chr7	110003578 - 110003718	+	ENSMUST00000083455
10601764	6.69	6.62	0.1	0.09	1.05	0.057269	0.999971			chrX	134612163 - 134617743	+
10376813	9.64	9.68	0.07	0.04	-1.03	0.057337	0.999971	Specc1	sperm antigen with calponin homology and coiled-coil domains 1	chr11	61956779 - 62223013	+	NM_001029936; NM_001281818; ENSMUST00000092415; ENSMUST00000108709; AK143663; XM_006533657; ENSMUST00000049836
10598227	4.97	4.83	0.1	0.13	1.1	0.057501	0.999971	Gm21637; Spin2-ps1; Gm2837; Gm5926; Gm14332; Gm5924; Spin2e; Gm5923; Spin2d; Spin2-ps4; Spin2-ps3; Spin2-ps2; Gm9427; Gm3757; Gm14349; Gm2892; Spin2-ps5; Gm2940; Spin2f; Spin2-ps6	predicted gene, 21637; spindlin family, member 2, pseudogene 1; spindlin family, member 2 pseudogene; predicted gene 5926; predicted gene 14332; predicted gene 5924; spindlin family, member 2E; predicted gene 5923; spindlin family, member 2D; spindlin family, member 2, pseudogene 4; spindlin family, member 2, pseudogene 3; spindlin family, member 2, pseudogene 2; predicted pseudogene 9427; predic…	chrX	5339696 - 5340473	+	NM_001270685; NM_029106; NR_040388; XM_006536333; ENSMUST00000105124; ENSMUST00000116643; ENSMUST00000121982; ENSMUST00000132554; ENSMUST00000177740; ENSMUST00000179716; BC117726; BC117727; NM_001243002; ENSMUST00000114517; ENSMUST00000116186; ENSMUST00000116187; ENSMUST00000125878; ENSMUST00000126395; ENSMUST00000137155; ENSMUST00000145537; ENSMUST00000148147; ENSMUST00000177560; ENSMUST00000177…
10482075	6.69	6.61	0.07	0.06	1.06	0.057503	0.999971	Ttll11	tubulin tyrosine ligase-like family, member 11	chr2	35751241 - 35979899	-	NM_029774; ENSMUST00000028248; ENSMUST00000112976; ENSMUST00000127742; ENSMUST00000140201; ENSMUST00000160284; ENSMUST00000160906; ENSMUST00000161970; ENSMUST00000162172; BC115858
10388377	9.06	9.24	0.13	0.13	-1.13	0.057638	0.999971	Srr	serine racemase	chr11	74906796 - 74925703	-	NM_001163311; NM_013761; ENSMUST00000065211; ENSMUST00000108447; ENSMUST00000108448; ENSMUST00000121738; ENSMUST00000123855; ENSMUST00000127499; ENSMUST00000128556; ENSMUST00000138612; AF148321; AK157122; BC011164; ENSMUST00000135587; ENSMUST00000147817; AK043819; AK080830
10345550	4.45	4.26	0.13	0.13	1.14	0.057645	0.999971	Vwa3b	von Willebrand factor A domain containing 3B	chr1	37137730 - 37137887	+	XM_006496378; XM_006496380; XM_006496381; XM_006543487; XR_373322
10534059	13.76	13.7	0.03	0.02	1.05	0.057685	0.999971	Rps2; Gm10420; Gm8842; Gm8841; Gm6139; Gm6311; Gm5921; Gm5786; Rps2-ps6; Gm11249; Gm12922; Gm12366; Gm4968; Gm8225; Gm6433; Gm11599; Gm11687; Gm12933; Gm9013; Gm12091; Gm17150; Gm6576; Gm10653; Gm15846; Gm13047; Gm7222; Gm13094; Gm16148; Gm7860; Gm7638; Rps2-ps9; Gm12176; Rps2-ps4; Gm16061; Gm16305; Gm18025; Gm5070; LOC102637749; LOC100862249; Gm14263; Gm8302; Gm15653; Gm11524; Gm11643; Gm12733; …	ribosomal protein S2; predicted gene 10420; predicted gene 8842; predicted gene 8841; predicted gene 6139; predicted gene 6311; predicted gene 5921; predicted pseudogene 5786; ribosomal protein S2, pseudogene 6; predicted gene 11249; predicted gene 12922; predicted gene 12366; predicted gene 4968; predicted gene 8225; predicted gene 6433; predicted gene 11599; predicted gene 11687; predicted gene…	chr5	129622990 - 129623655	-	NM_008503; XM_006506838; ENSMUST00000054289; ENSMUST00000073790; ENSMUST00000075898; ENSMUST00000076842; ENSMUST00000079261; ENSMUST00000085368; ENSMUST00000095471; ENSMUST00000117071; ENSMUST00000117295; ENSMUST00000120626; ENSMUST00000121713; ENSMUST00000121722; ENSMUST00000122809; ENSMUST00000129580; ENSMUST00000129984; ENSMUST00000146867; ENSMUST00000152407; ENSMUST00000170335; ENSMUST0000017…
10547469	7.84	7.53	0.14	0.22	1.24	0.057717	0.999971	Wnk1	WNK lysine deficient protein kinase 1	chr6	119962367 - 119963668	-	NM_001199083; NM_001199084; ENSMUST00000088644; ENSMUST00000160686; ENSMUST00000161512; ENSMUST00000177761; BC146009; BC146011
10562632	3.26	3.19	0.05	0.05	1.05	0.057719	0.999971	Vmn2r-ps57	vomeronasal 2, receptor, pseudogene 57	chr7	41937800 - 41938261	-	ENSMUST00000173861; AF022250
10541629	4.42	4.19	0.15	0.19	1.18	0.05772	0.999971	Vmn2r23	vomeronasal 2, receptor 23	chr6	123704366 - 123713441	+	NM_001104638; ENSMUST00000172391
10371037	8.38	8.47	0.05	0.09	-1.06	0.057811	0.999971	Slc39a3	solute carrier family 39 (zinc transporter), member 3	chr10	81028540 - 81037250	-	NM_134135; ENSMUST00000059551; ENSMUST00000117276; ENSMUST00000168076; BC005502
10593497	9.03	9.22	0.21	0.07	-1.14	0.057895	0.999971	Zc3h12c	zinc finger CCCH type containing 12C	chr9	52143671 - 52144246	-	NM_001162921; ENSMUST00000165519
10543544	6.75	6.87	0.13	0.06	-1.09	0.057896	0.999971	Lrrc4	leucine rich repeat containing 4	chr6	28828133 - 28831747	-	NM_138682; ENSMUST00000062304; AF300458; BC117833; BC117834; DQ177325
10578685	7.06	6.92	0.12	0.13	1.1	0.057913	0.999971	Gm6463	predicted gene 6463	chr8	52278506 - 52279471	-	ENSMUST00000182090
10508042	10.4	10.45	0.04	0.07	-1.03	0.058022	0.999971	Meaf6	MYST/Esa1-associated factor 6	chr4	125085097 - 125109892	+	NM_001290701; ENSMUST00000106171; ENSMUST00000124154; ENSMUST00000152816; ENSMUST00000154689; ENSMUST00000184118; ENSMUST00000184205; BC108404; NM_027310; ENSMUST00000055213; XM_006503381
10603986	5.11	5.01	0.15	0.06	1.07	0.058271	0.999971	Gm5169; Gm10230; Gm10147; Gm5934; Gm10487; Gm14632; Gm10096; Gm10058; Gm10486; Gm14819; Gm6121; Gm14525; Gm4836; Gm2005; Gm10488; Gm2066; Gm2288; Gm2318; Gm2012; Gm7438; Gm7408; Gm7386; Gm3657; Gm7415; Gm7398; Gm7391; Gm2092; Gm7375; Gm14527; Gm2759; Gm3681; Gm5168; Gm2030; Gm4297; Slx; Gm2003; Gm5935; Gm4732; Gm7421; Gm9440; Gm1993; Gm7365; Gm1989; Gm6113; Gm16430; Gm16405; Gm16404; Slxl1; LOC10…	predicted gene 5169; predicted gene 10230; predicted gene 10147; predicted gene 5934; predicted gene 10487; predicted gene 14632; predicted gene 10096; predicted gene 10058; predicted gene 10486; predicted gene 14819; predicted gene 6121; predicted gene 14525; predicted gene 4836; predicted pseudogene 2005; predicted gene 10488; predicted pseudogene 2066; predicted gene 2288; predicted gene 2318;…	chrX	28270710 - 28293632	-	NM_001040669; NM_001099347; NM_001099919; NM_001100444; NM_001100609; NM_001100610; NM_001102678; NM_001109969; NM_001109970; NM_001110250; NM_001114754; NM_001162364; NM_009529; XM_006535351; ENSMUST00000075388; ENSMUST00000079797; ENSMUST00000096469; ENSMUST00000101645; ENSMUST00000101647; ENSMUST00000101654; ENSMUST00000101657; ENSMUST00000118046; ENSMUST00000118560; ENSMUST00000119231; ENSMUS…
10604023	5.11	5.01	0.15	0.06	1.07	0.058271	0.999971	Gm5169; Gm10230; Gm10147; Gm5934; Gm10487; Gm14632; Gm10096; Gm10058; Gm10486; Gm14819; Gm6121; Gm14525; Gm4836; Gm2005; Gm10488; Gm2066; Gm2288; Gm2318; Gm2012; Gm7438; Gm7408; Gm7386; Gm3657; Gm7415; Gm7398; Gm7391; Gm2092; Gm7375; Gm14527; Gm2759; Gm3681; Gm5168; Gm2030; Gm4297; Slx; Gm2003; Gm5935; Gm4732; Gm7421; Gm9440; Gm1993; Gm7365; Gm1989; Gm6113; Gm16430; Gm16405; Gm16404; Slxl1; LOC10…	predicted gene 5169; predicted gene 10230; predicted gene 10147; predicted gene 5934; predicted gene 10487; predicted gene 14632; predicted gene 10096; predicted gene 10058; predicted gene 10486; predicted gene 14819; predicted gene 6121; predicted gene 14525; predicted gene 4836; predicted pseudogene 2005; predicted gene 10488; predicted pseudogene 2066; predicted gene 2288; predicted gene 2318;…	chrX	30820542 - 30843469	-	NM_001040669; NM_001099347; NM_001099919; NM_001100444; NM_001100609; NM_001100610; NM_001102678; NM_001109969; NM_001109970; NM_001110250; NM_001114754; NM_001162364; NM_009529; XM_006535351; ENSMUST00000075388; ENSMUST00000079797; ENSMUST00000096469; ENSMUST00000101645; ENSMUST00000101647; ENSMUST00000101654; ENSMUST00000101657; ENSMUST00000118046; ENSMUST00000118560; ENSMUST00000119231; ENSMUS…
10485955	6.49	6.66	0.09	0.09	-1.12	0.058354	0.999971	Scg5	secretogranin V	chr2	113776367 - 113829121	-	NM_009162; ENSMUST00000024005; AK017481; BC029021
10551966	10.44	10.83	0.19	0.18	-1.32	0.058452	0.999971	Hspb6	heat shock protein, alpha-crystallin-related, B6	chr7	30553021 - 30555443	+	NM_001012401; XM_006539957; ENSMUST00000044048; ENSMUST00000123355; ENSMUST00000126989; ENSMUST00000146732; BC051228; BC089621
10542229	6.16	6.22	0.09	0.13	-1.04	0.058521	0.999971	n-R5s166	nuclear encoded rRNA 5S 166	chr6	132564976 - 132565078	+	ENSMUST00000082898
10356577	9.77	9.7	0.06	0.03	1.05	0.058562	0.999971	Ilkap	integrin-linked kinase-associated serine/threonine phosphatase 2C	chr1	91373861 - 91398783	-	NM_023343; XM_006529810; ENSMUST00000027534; AK005408; BC026953; AK003007; BC027439; BC011427
10560903	6.07	5.93	0.18	0.11	1.1	0.058729	0.999971	Lypd4	Ly6/Plaur domain containing 4	chr7	24864619 - 24869691	-	NM_182785; ENSMUST00000079306; ENSMUST00000122995; BC049744
10423172	11.26	11.34	0.07	0.05	-1.06	0.058773	0.999971	Golph3	golgi phosphoprotein 3	chr15	12321496 - 12351593	+	NM_025673; ENSMUST00000059680; AK014644; AK077446; AK167805; BC031445; BC051035; AB271918
10466216	4.71	4.57	0.08	0.08	1.1	0.058794	0.999971	Ms4a2	membrane-spanning 4-domains, subfamily A, member 2	chr19	11617193 - 11623643	-	NM_001276328; NM_001276330; NM_013516; ENSMUST00000025583; ENSMUST00000164792; BC139323; BC139324; J05019; NM_001276329; XM_006526659
10478424	12.65	12.77	0.09	0.04	-1.08	0.058802	0.999971	Ywhab	tyrosine 3-monooxygenase/tryptophan 5-monooxygenase activation protein, beta polypeptide	chr2	163995197 - 164018587	+	NM_018753; ENSMUST00000018470; AF058797; AK178774; BC049070; BC132121; BC138512; ENSMUST00000131288
10419122	4.91	4.72	0.16	0.13	1.14	0.058819	0.999971	LOC102634703; LOC102635554; LOC102636948; Gm8068; Gm3141; Gm8094; Gm8127; LOC102634304; LOC102635261; Gm8232; LOC102641463; Gm8165; Gm3633; Gm8180; Gm10375; Gm8122; Gm5929; Gm8024; Gm17079; Gm8005; Gm17078; Gm3072; Gm6482; Gm8229; 1700001F09Rik; Gm8256; Gm2951; Gm8138; Gm8020; Gm2930; Gm7951; Gm17175; LOC102634269; LOC102639037; LOC102640955; Gm8212; LOC102636283; LOC102636509; LOC102631744; LOC1…	disks large homolog 5-like; predicted gene 8068; predicted gene 3141; predicted gene 8094; predicted gene 8127; predicted gene 8232; predicted gene 8165; predicted gene 3633; predicted gene 8180; predicted gene 10375; predicted gene 8122; predicted gene 5929; predicted gene 8024; predicted gene 17079; predicted gene 8005; predicted gene 17078; predicted gene 3072; predicted gene 6482; predicted g…	chr14	42638442 - 42639329	-	XM_006519775; XM_006519784; XM_006519796; XM_006519798; XM_006519810; XM_006519821; XM_006519825; XM_006519826; XM_006519827; XM_006519838; XM_006519839; XM_006519841; XM_006519848; XM_006543162; ENSMUST00000095981; ENSMUST00000100697; ENSMUST00000163102; ENSMUST00000163599; ENSMUST00000163655; ENSMUST00000163725; ENSMUST00000164277; ENSMUST00000164663; ENSMUST00000165136; ENSMUST00000165988; ENS…
10476945	6.57	6.23	0.3	0.17	1.27	0.058825	0.999971	Cst7	cystatin F (leukocystatin)	chr2	150570415 - 150578942	+	NM_009977; ENSMUST00000089200; AB015224; AF031825; BC117047; BC117049
10359297	12.08	12.16	0.07	0.05	-1.05	0.058829	0.999971	Gm4953; Atp5h; Gm10250	predicted pseudogene 4953; ATP synthase, H+ transporting, mitochondrial F0 complex, subunit D; predicted pseudogene 10250	chr1	159168157 - 159168642	-	ENSMUST00000077309; ENSMUST00000137563; NM_027862; XM_006534254; ENSMUST00000043931; ENSMUST00000073791; ENSMUST00000090488; ENSMUST00000106537; ENSMUST00000137754; ENSMUST00000180072; AF354051; BC016547; BC081431; ENSMUST00000138779; ENSMUST00000141474
10366346	9.39	9.18	0.14	0.06	1.16	0.05883	0.999971	Phlda1	pleckstrin homology-like domain, family A, member 1	chr10	111506286 - 111508648	+	NM_009344; ENSMUST00000164773; BC010295; U44088
10403558	7.43	7.6	0.05	0.18	-1.12	0.058941	0.999971	Ero1lb	ERO1-like beta (S. cerevisiae)	chr13	12565883 - 12609528	+	NM_026184; XM_006516730; XM_006516731; ENSMUST00000071973; AF489856; AK160664; BC058721; BC111900; BC112426; BC145888; BC145890; AK004981; AK006886
10487987	10.12	10.4	0.17	0.1	-1.21	0.05905	0.999971	Lrrn4	leucine rich repeat neuronal 4	chr2	132868516 - 132880862	-	NM_177303; ENSMUST00000049787; AY325108
10549102	7.41	7.75	0.19	0.31	-1.26	0.059205	0.999971	Kcnj8	potassium inwardly-rectifying channel, subfamily J, member 8	chr6	142564920 - 142571359	-	NM_008428; ENSMUST00000032374; BC003756; D88159
10380721	8.03	7.95	0.08	0.05	1.06	0.059396	0.999971	Scrn2	secernin 2	chr11	97029994 - 97033960	+	NM_146027; XM_006533023; ENSMUST00000021249; ENSMUST00000126874; BC010784; BC021346; ENSMUST00000153482
10516490	6.94	6.87	0.1	0.13	1.05	0.059436	0.999971	Gjb5	gap junction protein, beta 5	chr4	127354809 - 127358164	-	NM_010291; ENSMUST00000046498; BC011148; M91236
10438169	3.99	4.11	0.1	0.07	-1.09	0.059444	0.999971	Gm24927	predicted gene, 24927	chr16	17341906 - 17342012	-	ENSMUST00000083397
10583163	7.26	7.08	0.21	0.05	1.14	0.059497	0.999971	Trpc6	transient receptor potential cation channel, subfamily C, member 6	chr9	8544142 - 8680741	+	NM_001282087; NM_013838; XM_006509850; XM_006509851; ENSMUST00000050433; AF057748; BC067391; BC068310; BC141131; U49069; NM_001282086
10514926	9.32	9.26	0.07	0.05	1.04	0.059521	0.999971	Lrp8os2; B230314M03Rik	low density lipoprotein receptor-related protein 8, apolipoprotein e receptor, opposite strand 2; RIKEN cDNA B230314M03 gene	chr4	107806033 - 107823022	-	XR_401905; XR_401909; ENSMUST00000097930; AK140147; ENSMUST00000150323; XR_401907
10433431	5.12	4.96	0.1	0.12	1.12	0.059546	0.999971			chr16	6526316 - 6526643	+
10410435	10.17	10.21	0.05	0.07	-1.03	0.05967	0.999971	Papd7	PAP associated domain containing 7	chr13	69497957 - 69533839	-	NM_001169131; NM_198600; ENSMUST00000044081; BC059846
10383943	12.09	12.03	0.04	0.06	1.04	0.05967	0.999971	Ewsr1	Ewing sarcoma breakpoint region 1	chr11	5069688 - 5099077	-	NM_001283061; NM_001283062; NM_007968; ENSMUST00000073308; ENSMUST00000079949; ENSMUST00000102930; BC068226
10577990	3.3	3.26	0.08	0.08	1.03	0.059677	0.999971	Gm24410	predicted gene, 24410	chr8	27421324 - 27421430	-	ENSMUST00000083433
10593095	6.97	7.04	0.06	0.11	-1.05	0.059717	0.999971	Cep164	centrosomal protein 164	chr9	45792169 - 45794589	-	BC027092; NM_001081373; ENSMUST00000117194; ENSMUST00000132430
10381647	3.54	3.61	0.08	0.1	-1.04	0.059742	0.999971	Gm22683	predicted gene, 22683	chr11	102829878 - 102830014	+	ENSMUST00000082854
10378053	10.41	10.31	0.11	0.02	1.07	0.059757	0.999971	Fam64a	family with sequence similarity 64, member A	chr11	72042502 - 72047371	+	NM_144526; ENSMUST00000021164; ENSMUST00000125655; BC029115; BC020115; XM_006531976; ENSMUST00000133880
10432677	8.37	8.24	0.13	0.07	1.09	0.059763	0.999971	Fignl2	fidgetin-like 2	chr15	101052465 - 101054426	-	NM_001214911; XM_006521283; ENSMUST00000178140
10583806	11.08	11.17	0.05	0.05	-1.07	0.059774	0.999971			chr9	22092508 - 22092930	+
10450772	7.04	6.82	0.13	0.09	1.16	0.059857	0.999971	H2-M10.3	histocompatibility 2, M region locus 10.3	chr17	36365004 - 36368417	-	NM_201608; ENSMUST00000073546; AY211080; AF539599
10439710	10.6	10.77	0.08	0.14	-1.13	0.059914	0.999971	Phldb2	pleckstrin homology-like domain, family B, member 2	chr16	45746243 - 45844378	-	NM_001252442; NM_153412; XM_006521925; ENSMUST00000036355; ENSMUST00000076333; ENSMUST00000131003; ENSMUST00000133111; ENSMUST00000134802; BC050915; BC060683
10523758	9.82	9.94	0.12	0.04	-1.09	0.059951	0.999971	Lrrc8b	leucine rich repeat containing 8 family, member B	chr5	105415775 - 105486189	+	NM_001033550; ENSMUST00000112707; BC138877; BC138878
10360972	7.11	7.2	0.08	0.09	-1.07	0.060092	0.999971	Kcnk2	potassium channel, subfamily K, member 2	chr1	189207930 - 189402146	-	NM_001159850; NM_001281847; NM_001281848; NM_010607; ENSMUST00000079451; ENSMUST00000110920; ENSMUST00000180044; AY736359; BC062094; U73488
10580382	9.09	9.35	0.2	0.25	-1.2	0.060199	0.999971	Neto2	neuropilin (NRP) and tolloid (TLL)-like 2	chr8	85640536 - 85700674	-	NM_001081324; XM_006531438; ENSMUST00000109686; AY138991; BC068168; BC151050; BC157941; BC172104; BC172139
10390283	9.47	9.44	0.05	0.03	1.02	0.060269	0.999971	Cdk5rap3	CDK5 regulatory subunit associated protein 3	chr11	96907786 - 96916481	-	NM_030248; XM_006534526; XM_006534527; ENSMUST00000103152; ENSMUST00000127048; ENSMUST00000130774; ENSMUST00000134732; ENSMUST00000147573; ENSMUST00000153305; ENSMUST00000156315; AK161834; AK165494; BC002318; ENSMUST00000130767; ENSMUST00000144731
10489503	5.97	5.76	0.11	0.32	1.15	0.060281	0.999971	Wfdc6a	WAP four-disulfide core domain 6A	chr2	164579520 - 164585177	-	NM_001033240; NM_001177848; XM_006499076; ENSMUST00000099096; ENSMUST00000109342; BC147597; BC147615
10591563	10.09	10.23	0.11	0.1	-1.1	0.060331	0.999971	Kank2	KN motif and ankyrin repeat domains 2	chr9	21766789 - 21798535	-	NM_145611; ENSMUST00000034717; BC010245
10501895	10.4	10.67	0.42	0.17	-1.2	0.06036	0.999971	Myoz2	myozenin 2	chr3	123006206 - 123034950	-	NM_021503; XM_006501828; ENSMUST00000029761; ENSMUST00000141588; ENSMUST00000143464; AY013296; BC024360; ENSMUST00000140231; AK085927
10395158	6.3	6.07	0.2	0.12	1.18	0.060447	0.999971	6030469F06Rik	RIKEN cDNA 6030469F06 gene	chr12	31168862 - 31185922	+	NR_102715
10349711	10	10.18	0.11	0.07	-1.13	0.060475	0.999971	Slc41a1	solute carrier family 41, member 1	chr1	131827977 - 131848863	+	NM_173865; ENSMUST00000086559; ENSMUST00000146360; BC096596; BC116280; BC116281
10592401	4.57	4.66	0.06	0.04	-1.07	0.060545	0.999971	Olfr947-ps1	olfactory receptor 947, pseudogene 1	chr9	39287924 - 39299481	-	NR_033620; BC051435
10535883	9.43	9.63	0.18	0.12	-1.15	0.060554	0.999971	Katnal1	katanin p60 subunit A-like 1	chr5	148876066 - 148928623	-	NM_153572; XM_006504828; XM_006504829; XM_006504830; ENSMUST00000047257; ENSMUST00000110508; ENSMUST00000147473; AK049620; BC030434; ENSMUST00000110509; ENSMUST00000149169
10506968	8.9	9.1	0.11	0.13	-1.15	0.060596	0.999971	Ttc39a	tetratricopeptide repeat domain 39A	chr4	109407112 - 109444749	+	NM_001145948; NM_153392; XM_006502994; XM_006502998; ENSMUST00000064129; ENSMUST00000106618; ENSMUST00000153315; BC023883; BC026660; ENSMUST00000106619; ENSMUST00000124209; ENSMUST00000126797; AK082733; ENSMUST00000139237
10448755	9.05	9.2	0.08	0.15	-1.11	0.060609	0.999971	Eme2; Mapk8ip3	essential meiotic endonuclease 1 homolog 2 (S. pombe); mitogen-activated protein kinase 8 interacting protein 3	chr17	24892153 - 24895049	-	NM_001163102; ENSMUST00000119848; ENSMUST00000121542; ENSMUST00000127293; ENSMUST00000139754; ENSMUST00000140688; ENSMUST00000145882; ENSMUST00000146923; AK012738; BC092228; ENSMUST00000128953; ENSMUST00000156659; BC116350
10491883	8.65	8.57	0.07	0.05	1.06	0.060623	0.999971	Acp1; Gm14388; Gm1866	acid phosphatase 1, soluble; predicted gene 14388; predicted gene 1866	chr3	43250387 - 43250845	+	NM_001110239; NM_021330; ENSMUST00000062740; ENSMUST00000074038; ENSMUST00000118119; BC039744; BC093527; BC096368; BC112413; BC145199; ENSMUST00000120701; BC111893; BC132258
10401320	5.39	5.2	0.15	0.15	1.14	0.060655	0.999971	Adam4	a disintegrin and metallopeptidase domain 4	chr12	81419549 - 81421878	-	NM_009620; ENSMUST00000085319; AY158688; BC150159; BC150481
10450191	6.58	6.41	0.1	0.15	1.13	0.060706	0.999971	Btnl5-ps	butyrophilin-like 5, pseudogene	chr17	34488227 - 34494465	-	NR_004051; ENSMUST00000097346
10571715	7.13	7.34	0.36	0.13	-1.16	0.06075	0.999971	Enpp6	ectonucleotide pyrophosphatase/phosphodiesterase 6	chr8	46986925 - 47094912	+	XM_006509444; ENSMUST00000039840; ENSMUST00000119686; ENSMUST00000123066; ENSMUST00000140149; AK038460; AK079352; BC096376; NM_177304
10481103	4.5	4.4	0.11	0.08	1.08	0.060864	0.999971	Lcn4	lipocalin 4	chr2	26667674 - 26671282	-	NM_010695; ENSMUST00000028283; BC114544; AK041899
10441254	6.92	6.69	0.13	0.09	1.17	0.060901	0.999971	Tmprss2	transmembrane protease, serine 2	chr16	97564682 - 97611195	-	NM_015775; ENSMUST00000000395; AF113596; AF199362; AF243500; BC038393; BC054348
10523001	10.72	10.94	0.12	0.17	-1.17	0.061007	0.999971	Mob1b	MOB kinase activator 1B	chr5	88720897 - 88757989	+	NM_026735; ENSMUST00000006424; ENSMUST00000113229; BC104402; BC104403; ENSMUST00000125171; AK003346; ENSMUST00000155298; AK045695
10498802	9.33	9.41	0.07	0.08	-1.05	0.061026	0.999971	Rapgef2	Rap guanine nucleotide exchange factor (GEF) 2	chr3	79062536 - 79173171	-	NM_001099624; XM_006502252; XM_006502254; ENSMUST00000118100; ENSMUST00000118340; AB093228; BC067056
10402066	10.07	10.14	0.11	0.06	-1.05	0.061027	0.999971	Foxn3	forkhead box N3	chr12	99194963 - 99450074	-	NM_183186; XM_006516236; ENSMUST00000046859; ENSMUST00000085108; ENSMUST00000176959; ENSMUST00000177451; BC099971
10370608	3.29	3.49	0.13	0.14	-1.15	0.061032	0.999971	Gm25794	predicted gene, 25794	chr10	79703487 - 79703590	-	ENSMUST00000083286
10568169	8.17	8	0.14	0.11	1.13	0.06104	0.999971	Qprt	quinolinate phosphoribosyltransferase	chr7	127107770 - 127122029	-	NM_133686; ENSMUST00000032912; BC011191
10488029	10.06	9.97	0.07	0.08	1.07	0.061058	0.999971	Zfand1; Gm14038	zinc finger, AN1-type domain 1; predicted gene 14038	chr2	134762824 - 134763630	-	NM_025512; XM_006530080; ENSMUST00000037839; ENSMUST00000108377; ENSMUST00000121500; ENSMUST00000140634; ENSMUST00000184644; BC046585; BC089494; ENSMUST00000125734; ENSMUST00000156414; ENSMUST00000183798; AK081710
10579763	6.26	5.85	0.21	0.16	1.33	0.061099	0.999971			chr8	73437069 - 73437421	-
10471882	8.21	8.32	0.2	0.09	-1.08	0.061117	0.999971	Olfml2a	olfactomedin-like 2A	chr2	38931980 - 38960585	+	NM_172854; ENSMUST00000057279; AK220202; BC137871
10606064	6.3	6.41	0.11	0.07	-1.08	0.061176	0.999971	Rgag4	retrotransposon gag domain containing 4	chrX	102066544 - 102071304	-	NM_001278534; ENSMUST00000113631; ENSMUST00000119076; BC132391; BC137795
10499930	3.79	3.57	0.12	0.14	1.16	0.061192	0.999971	Lce1g	late cornified envelope 1G	chr3	92750151 - 92752338	-	NM_025413; ENSMUST00000029527
10442840	6.57	6.3	0.21	0.12	1.21	0.061219	0.999971	Mslnl	mesothelin-like	chr17	25736029 - 25748331	+	NM_177822; XM_006524429; XM_006524430; ENSMUST00000047098; BC052484
10607206	4.04	3.91	0.1	0.05	1.09	0.061271	0.999971	Il13ra2	interleukin 13 receptor, alpha 2	chrX	147383478 - 147429192	-	NM_008356; XM_006528707; ENSMUST00000033646; ENSMUST00000112827; BC003723; EF219410; U65747
10491484	3.29	3.15	0.07	0.11	1.1	0.061382	0.999971	Gm25696	predicted gene, 25696	chr3	35735373 - 35735477	+	ENSMUST00000082900
10361055	10.73	10.87	0.17	0.08	-1.1	0.061499	0.999971	Vash2	vasohibin 2	chr1	190947747 - 190979224	-	NM_144879; NR_027352; ENSMUST00000047409; ENSMUST00000166139; BC024141
10401317	5.04	4.89	0.15	0.19	1.11	0.061505	0.999971	Gm4787	predicted gene 4787	chr12	81376991 - 81379486	-	NM_001038995; ENSMUST00000062182
10414537	7.69	7.93	0.09	0.14	-1.18	0.061541	0.999971	Ang; Rnase4	angiogenin, ribonuclease, RNase A family, 5; ribonuclease, RNase A family 4	chr14	51091117 - 51106147	+	NM_001161731; NM_021472; ENSMUST00000022428; ENSMUST00000171688; AB041044; BC005569; BC055355; BC061105; BC066843; AK076504; NM_201239; ENSMUST00000169895; AY762362; NM_007447; ENSMUST00000069011
10396476	10.19	10.25	0.12	0.07	-1.04	0.061621	0.999971	Rhoj	ras homolog gene family, member J	chr12	75308313 - 75401455	+	ENSMUST00000118966; ENSMUST00000172981; AB060651; AF309564; BC043719; BC060193; AK166480; NM_023275; ENSMUST00000055390; ENSMUST00000118602; ENSMUST00000146096; AK087019
10364402	6.87	6.8	0.09	0.14	1.05	0.061652	0.999971	Slc1a6	solute carrier family 1 (high affinity aspartate/glutamate transporter), member 6	chr10	78780502 - 78814765	+	NM_009200; XM_006513422; XM_006513425; ENSMUST00000005490; BC138120; BC138140; D83262
10528527	9.54	9.65	0.07	0.09	-1.08	0.061658	0.999971	Fam126a	family with sequence similarity 126, member A	chr5	23915416 - 24030670	-	NM_053090; XM_006535820; XM_006535822; XM_006535824; ENSMUST00000030849; ENSMUST00000101513; ENSMUST00000115109; ENSMUST00000147179; AK076887; AK161265; BC056381; BC060692; XM_006535823
10502565	7.45	7.75	0.36	0.21	-1.23	0.061664	0.999971	Clca2	chloride channel calcium activated 2	chr3	144730612 - 144819486	-	NM_030601; ENSMUST00000029929; AF108501; BC008147; AF115852; XM_006502346
10536794	8.07	7.97	0.09	0.11	1.08	0.061666	0.999971	Hilpda	hypoxia inducible lipid droplet associated	chr6	29272670 - 29275446	+	NM_001190461; ENSMUST00000115289; BC020081; NM_023516; ENSMUST00000054445; AF141311; BC083056
10501811	6.87	6.8	0.05	0.08	1.05	0.06203	0.999971	Slc44a3	solute carrier family 44, member 3	chr3	121459528 - 121532338	-	NM_145394; ENSMUST00000039197; BC010552; BC025548
10424070	9.15	9.07	0.11	0.06	1.05	0.062035	0.999971			chr15	48888470 - 48889977	+
10413270	6.39	6.19	0.15	0.11	1.15	0.062035	0.999971	4933413J09Rik	RIKEN cDNA 4933413J09 gene	chr14	26357547 - 26400456	+	NR_038005; ENSMUST00000022427; ENSMUST00000059648; ENSMUST00000170881; AK016807; HM015003; ENSMUST00000168234
10561994	10.5	10.42	0.07	0.06	1.06	0.062038	0.999971	Lin37	lin-37 homolog (C. elegans)	chr7	30555441 - 30559646	-	NM_001290569; NM_029377; ENSMUST00000043975; ENSMUST00000108164; AY428767; BC013546; ENSMUST00000156241
10445185	14.09	14.18	0.08	0.04	-1.07	0.062048	0.999971	Rn18s; Rn45s; Baiap2l1	18S ribosomal RNA; 45S pre-ribosomal RNA; BAI1-associated protein 2-like 1	chr17	39846373 - 39847012	+	NR_003278; NR_046233; AK162158
10358666	8.31	8.6	0.23	0.17	-1.22	0.062103	0.999971	Hmcn1	hemicentin 1	chr1	150819359 - 150819530	-	NM_001024720; ENSMUST00000074783; ENSMUST00000137197
10493519	10.59	10.64	0.11	0.09	-1.04	0.062105	0.999971	Shc1	src homology 2 domain-containing transforming protein C1	chr3	89418614 - 89430015	+	NM_001113331; NM_011368; XM_006501211; XM_006501213; ENSMUST00000039110; ENSMUST00000107417; ENSMUST00000154791; BC036172; ENSMUST00000094378; ENSMUST00000125036; ENSMUST00000128238; ENSMUST00000137793; ENSMUST00000153334; AK036980; U15784
10435487	7.48	7.6	0.1	0.11	-1.09	0.062156	0.999971	Wdr5b	WD repeat domain 5B	chr16	36041190 - 36042985	+	NM_027113; ENSMUST00000042203; BC064045; EF011616
10348194	6.67	6.4	0.18	0.11	1.21	0.062188	0.999971	Efhd1	EF hand domain containing 1	chr1	87264363 - 87310841	+	NM_028889; XR_387203; ENSMUST00000027472; ENSMUST00000118687; BC019531; BC085088
10422011	5.01	4.94	0.06	0.06	1.05	0.062205	0.999971	Gm22970	predicted gene, 22970	chr14	99773623 - 99773812	-	ENSMUST00000083304
10428744	9.43	9.34	0.08	0.08	1.07	0.062342	0.999971	9130401M01Rik	RIKEN cDNA 9130401M01 gene	chr15	58017807 - 58034315	-	ENSMUST00000100655; AK089715; AY053393; BC050895; ENSMUST00000176935; ENSMUST00000177176
10446307	3.22	3.33	0.06	0.09	-1.08	0.062549	0.999971	Gm25102	predicted gene, 25102	chr17	57747565 - 57747703	+	ENSMUST00000122479
10429160	10.01	10.21	0.12	0.11	-1.14	0.062594	0.999971	St3gal1	ST3 beta-galactoside alpha-2,3-sialyltransferase 1	chr15	67102875 - 67176882	-	NM_009177; XM_006520664; ENSMUST00000092640; BC040763; BC099670; BC099693; BC023130; BC084730
10509620	12.92	12.95	0.03	0.02	-1.02	0.062614	0.999971	Capzb	capping protein (actin filament) muscle Z-line, beta	chr4	139192931 - 139291812	+	NM_001271405; NM_001271406; NM_009798; ENSMUST00000030518; ENSMUST00000042675; ENSMUST00000102508; ENSMUST00000131793; ENSMUST00000131912; ENSMUST00000150077; BC002053; FJ692320; U10407; NM_001037761; ENSMUST00000102507; U10406; XM_006538505; ENSMUST00000138045; ENSMUST00000145368
10448139	4.04	3.9	0.12	0.1	1.1	0.062672	0.999971	Vmn2r-ps125	vomeronasal 2, receptor, pseudogene 125	chr17	19986943 - 19987692	-	ENSMUST00000176234
10372338	7.02	7.07	0.08	0.08	-1.04	0.062687	0.999971	Gm5136	predicted gene 5136	chr10	108699193 - 108700160	-	NM_203660; AK134982
10542369	5.96	5.74	0.08	0.12	1.16	0.062736	0.999971	Gm8994	predicted gene 8994	chr6	136328521 - 136329990	+	NM_001142734
10351861	4.57	4.47	0.11	0.12	1.08	0.062818	0.999971	Olfr218	olfactory receptor 218	chr1	173203358 - 173204299	+	NM_001001809; ENSMUST00000057548; BC104291
10514054	11.53	11.62	0.24	0.07	-1.07	0.062894	0.999971	Nfib	nuclear factor I/B	chr4	82295731 - 82505123	-	NM_001113209; NM_001113210; NM_001286127; XM_006537653; ENSMUST00000050872; ENSMUST00000107245; ENSMUST00000107247; ENSMUST00000107248; AY035852; AY035853; BC014290; U57634; NM_001286131; NM_008687; ENSMUST00000064770; ENSMUST00000107246; BC062908; ENSMUST00000122918; ENSMUST00000140874; AK034261; AK087480; ENSMUST00000148982; AK148573
10516721	8.38	8.34	0.09	0.02	1.03	0.062904	0.999971	Gm12967	predicted gene 12967	chr4	129761643 - 129761916	-	ENSMUST00000122147
10436664	5.9	6.02	0.05	0.1	-1.09	0.063272	0.999971	Gm26153	predicted gene, 26153	chr16	84737339 - 84737476	+	ENSMUST00000157433
10461840	5.21	5.36	0.2	0.14	-1.11	0.063318	0.999971	Olfr1505	olfactory receptor 1505	chr19	13919022 - 13919972	+	NM_001011850; ENSMUST00000081520
10452047	11.06	11.14	0.08	0.03	-1.06	0.063582	0.999971	Ptprs	protein tyrosine phosphatase, receptor type, S	chr17	56412426 - 56476439	-	NM_001252453; NM_001252455; NM_001252456; NM_011218; XM_006523885; ENSMUST00000067538; ENSMUST00000086828; ENSMUST00000143018; BC052462; BC083188
10580534	5.82	5.66	0.12	0.04	1.11	0.063635	0.999971			chr8	90955098 - 90973133	-
10412380	8.56	8.46	0.15	0.07	1.07	0.063672	0.999971			chr13	117457845 - 117458863	-
10546960	7.62	7.46	0.11	0.07	1.12	0.063729	0.999971			chr6	113616444 - 113616666	-
10582078	7.82	7.75	0.08	0.07	1.05	0.063763	0.999971			chr8	118381763 - 118382238	-
10582287	7	6.77	0.1	0.17	1.17	0.063926	0.999971	Car5a	carbonic anhydrase 5a, mitochondrial	chr8	121916127 - 121944912	-	NM_007608; ENSMUST00000057653; ENSMUST00000151462; BC030174
10427420	8.22	8.29	0.03	0.1	-1.05	0.063992	0.999971	Fbxo4	F-box protein 4	chr15	3965461 - 3979573	-	NM_134099; ENSMUST00000022791; AJ300659; BC040086; ENSMUST00000148169; ENSMUST00000148817
10500545	5.21	4.93	0.15	0.23	1.22	0.064086	0.999971	Hsd3b5	hydroxy-delta-5-steroid dehydrogenase, 3 beta- and steroid delta-isomerase 5	chr3	98618634 - 98697796	-	NM_008295; ENSMUST00000044094; BC012715; L41519
10425799	6.64	6.52	0.07	0.06	1.09	0.064114	0.999971	Rnu12; Gm23502; Gm24525	RNA U12, small nuclear; predicted gene, 23502; predicted gene, 24525	chr15	83149645 - 83149794	+	NR_004432; ENSMUST00000083242; ENSMUST00000083902; ENSMUST00000082917
10600031	5.86	6.18	0.29	0.09	-1.25	0.064298	0.999971			chrX	71816802 - 71836103	+
10460151	9.4	9.31	0.07	0.06	1.06	0.064409	0.999971	Mrpl21	mitochondrial ribosomal protein L21	chr19	3283047 - 3292837	+	NM_172252; ENSMUST00000025743; BC028768; ENSMUST00000025745
10397000	5.82	5.61	0.15	0.17	1.15	0.064413	0.999971	n-R5s62	nuclear encoded rRNA 5S 62	chr12	82150468 - 82150563	+	ENSMUST00000082780
10353036	7.26	7.45	0.08	0.23	-1.14	0.06442	0.999971	Tcf24; Gm10567	transcription factor 24; predicted gene 10567	chr1	9960924 - 9961124	-	NM_001285425; ENSMUST00000097824; ENSMUST00000185184
10452376	4.78	4.64	0.05	0.11	1.1	0.064463	0.999971	Vmn2r120	vomeronasal 2, receptor 120	chr17	57508493 - 57558358	-	NM_001104591; ENSMUST00000165781
10358521	7.86	8.16	0.14	0.23	-1.23	0.064524	0.999971	Hmcn1	hemicentin 1	chr1	150618841 - 150619110	-	NM_001024720; ENSMUST00000074783; ENSMUST00000137197
10354897	11.4	11.54	0.13	0.09	-1.1	0.064602	0.999971	Trak2	trafficking protein, kinesin binding 2	chr1	58900450 - 58973430	-	NM_172406; ENSMUST00000027186; ENSMUST00000174120; BC060681
10570483	9.52	9.6	0.13	0.03	-1.06	0.06471	0.999971	Arhgef10	Rho guanine nucleotide exchange factor (GEF) 10	chr8	14911717 - 15001085	+	NM_001037736; NM_172751; XM_006508773; ENSMUST00000084207; ENSMUST00000110800; ENSMUST00000161162; ENSMUST00000163062; BC059212; BC066074
10607113	9.59	9.66	0.11	0.06	-1.05	0.064756	0.999971	Rgs3; Gm5763	regulator of G-protein signaling 3; predicted pseudogene 5763	chrX	142631483 - 142633135	-	NM_134257; XM_006538054; XM_006538058; XM_006538065; XM_006538067; XM_006538068; XM_006538069; XM_006538070; ENSMUST00000084521; ENSMUST00000107420; ENSMUST00000124082; ENSMUST00000144489; ENSMUST00000155951; AF350047; BC033449; ENSMUST00000138674; ENSMUST00000142684; AK041392; XM_006538071; ENSMUST00000125369; ENSMUST00000126338; AF215669; AF215670; AK084729
10542150	5.09	4.98	0.14	0.08	1.08	0.064875	0.999971	Klrb1-ps1	killer cell lectin-like receptor subfamily B member 1, pseudogene 1	chr6	129116518 - 129129446	+	NR_073569; ENSMUST00000184388; DQ237930
10485982	14.24	14.27	0.02	0.02	-1.02	0.064923	0.999971	Actc1	actin, alpha, cardiac muscle 1	chr2	114047282 - 114052811	-	NM_009608; ENSMUST00000090269; BC062138; BC100600
10606820	4.1	3.99	0.13	0.1	1.08	0.06495	0.999971	1700008I05Rik	RIKEN cDNA 1700008I05 gene	chrX	135654705 - 135693790	-	NM_027952; ENSMUST00000078605; BC141320; BC141322
10442123	5.2	5.07	0.13	0.09	1.09	0.065026	0.999971	Vmn2r-ps120	vomeronasal 2, receptor, pseudogene 120	chr17	19304026 - 19305303	+	ENSMUST00000176341
10460157	9.62	9.81	0.19	0.13	-1.14	0.065109	0.999971	Cpt1a	carnitine palmitoyltransferase 1a, liver	chr19	3323320 - 3385777	+	NM_013495; XM_006531657; ENSMUST00000025835; AF017175; AK050213; BC038395; BC046383; BC054791; D49472
10604763	11.53	11.71	0.1	0.03	-1.13	0.06513	0.999971	Arpc1b; Gm5637	actin related protein 2/3 complex, subunit 1B; predicted pseudogene 5637	chrX	60045111 - 60046229	-	NM_023142; XM_006544567; ENSMUST00000085679; ENSMUST00000153890; AF162768; BC003441; BC010275; BC092051; ENSMUST00000138900
10520796	5.72	5.44	0.16	0.17	1.21	0.065226	0.999971	4930548H24Rik	RIKEN cDNA 4930548H24 gene	chr5	31485859 - 31488475	+	NM_026296; ENSMUST00000031020
10595718	9.9	10.24	0.21	0.12	-1.26	0.065268	0.999971	Chst2	carbohydrate sulfotransferase 2	chr9	95404097 - 95406722	-	NM_018763; ENSMUST00000036267; AB011451; AB011452; BC051963
10440471	11.33	11.25	0.07	0.07	1.06	0.065282	0.999971	Mrpl39	mitochondrial ribosomal protein L39	chr16	84717578 - 84735227	-	NM_017404; ENSMUST00000116584; BC012274; BC016561
10459671	7.1	7.47	0.24	0.15	-1.3	0.065305	0.999971	Dcc	deleted in colorectal carcinoma	chr18	71258063 - 72351041	-	NM_007831; ENSMUST00000073379; ENSMUST00000114943
10539251	6.57	6.4	0.07	0.12	1.12	0.065318	0.999971	M1ap	meiosis 1 associated protein	chr6	82956409 - 83030167	+	NM_033079; XM_006507116; ENSMUST00000113980; AF084364; BC119803; BC122521
10379968	8.63	8.8	0.12	0.05	-1.12	0.06534	0.999971	Tubd1	tubulin, delta 1	chr11	86544991 - 86567360	+	NM_001199045; NM_001199046; NM_001199047; NM_019756; XM_006533800; ENSMUST00000020821; ENSMUST00000069503; ENSMUST00000108030; ENSMUST00000164931; ENSMUST00000167178; AB024329; AB031043; AF081568; BC026465; BC132325
10358999	10.48	10.56	0.07	0.08	-1.05	0.065359	0.999971	Xpr1	xenotropic and polytropic retrovirus receptor 1	chr1	155275657 - 155417444	-	NM_011273; ENSMUST00000027741; ENSMUST00000111774; ENSMUST00000111775; ENSMUST00000129271; AF114753; AF131096; AF131098; AF131102; AF198104; AK141660; BC075721; BC153872; ENSMUST00000139925; AK087140
10590549	8.91	8.83	0.11	0.07	1.05	0.065383	0.999971	Exosc7	exosome component 7	chr9	123113245 - 123136127	+	NM_001081188; XM_006512207; ENSMUST00000026891; AK004437; AK217612; BC052656; BC094932; BC132363; BC145675; ENSMUST00000159376; ENSMUST00000161569
10564726	6.13	6.03	0.08	0.1	1.07	0.065439	0.999971	Rlbp1	retinaldehyde binding protein 1	chr7	79374870 - 79384785	-	NM_001173483; NM_020599; XM_006540717; ENSMUST00000053718; ENSMUST00000179243; BC016268
10386955	10.31	10.39	0.07	0.04	-1.06	0.065452	0.999971	Cox10	cytochrome c oxidase assembly protein 10	chr11	63963868 - 64079414	-	NM_178379; ENSMUST00000049091; ENSMUST00000125702; BC038046; XM_006534168; AK172718
10521966	11.2	11.06	0.1	0.09	1.1	0.065502	0.999971	Papd4; Gm15975	PAP associated domain containing 4; predicted gene 15975	chr5	55624415 - 55625862	+	NM_133905; ENSMUST00000048702; ENSMUST00000122385; BC016629; XM_006517513
10561806	13.4	13.28	0.09	0.03	1.08	0.065565	0.999971	Mif; Gm10169; Gm16379	macrophage migration inhibitory factor; predicted pseudogene 10169; predicted pseudogene 16379	chr7	29965080 - 29965637	-	NM_010798; ENSMUST00000038169; ENSMUST00000121822; BC024895; BC086928; BC100605; L10613; ENSMUST00000161469
10416004	9.15	9.01	0.2	0.15	1.1	0.065579	0.999971	Zfp395	zinc finger protein 395	chr14	65397310 - 65398929	+	NM_199029; ENSMUST00000066994
10487154	9.49	9.62	0.06	0.08	-1.09	0.065598	0.999971	Secisbp2l	SECIS binding protein 2-like	chr2	125740265 - 125782870	-	NM_177608; ENSMUST00000053699; BC095939; BC141056; ENSMUST00000139944; BC071239
10567316	7.62	7.58	0.09	0.05	1.03	0.065714	0.999971	Tmc7	transmembrane channel-like gene family 7	chr7	118535844 - 118584747	-	NM_172476; ENSMUST00000044195; AY236499; AY263161; ENSMUST00000153635; AK082562
10396440	8.42	8.64	0.17	0.09	-1.16	0.065726	0.999971	Gm5068	predicted gene 5068	chr12	73961142 - 73961438	+	XM_006516427; ENSMUST00000181735; XM_006542989
10361642	8.12	8.02	0.09	0.03	1.07	0.065759	0.999971	Lrp11	low density lipoprotein receptor-related protein 11	chr10	7589817 - 7625483	+	NM_172784; ENSMUST00000019931; ENSMUST00000124961; ENSMUST00000130590; ENSMUST00000134346; ENSMUST00000135907
10454674	9.16	9.12	0.05	0.02	1.03	0.065779	0.999971	Srp19	signal recognition particle 19	chr18	34331145 - 34336598	+	ENSMUST00000140279; ENSMUST00000142010; AK037009; NM_025527; ENSMUST00000072576; BC051932; ENSMUST00000119329; ENSMUST00000126518; ENSMUST00000131713
10405280	8.47	8.6	0.13	0.12	-1.1	0.065802	0.999971	Arl10	ADP-ribosylation factor-like 10	chr13	54575065 - 54581128	+	NM_019968; XM_006517306; ENSMUST00000026988; ENSMUST00000156024; AF205936; BC115498; AK154684
10493585	11.83	11.88	0.05	0.04	-1.03	0.065824	0.999971	Ube2q1	ubiquitin-conjugating enzyme E2Q (putative) 1	chr3	89773616 - 89784000	+	AY112699; BC082275; NM_027315; ENSMUST00000038356; AY945937; AK165198
10442177	5.23	5.05	0.12	0.17	1.14	0.065919	0.999971	Gm7736; Gm7742; Gm7052; 4930488N24Rik	predicted gene 7736; predicted gene 7742; predicted gene 7052; RIKEN cDNA 4930488N24 gene	chr17	21152637 - 21199779	+	ENSMUST00000096981; ENSMUST00000167648; ENSMUST00000167568; ENSMUST00000170486
10378443	6.47	6.3	0.2	0.07	1.12	0.065987	0.999971	Olfr412	olfactory receptor 412	chr11	74364671 - 74365609	+	NM_001011851; ENSMUST00000077794
10408937	9.5	9.69	0.14	0.14	-1.14	0.06603	0.999971	Atxn1	ataxin 1	chr13	45554893 - 45964976	-	NM_001199304; NM_001199305; NM_009124; ENSMUST00000091628; ENSMUST00000167708; ENSMUST00000180110; BC058178; AK037692
10377841	8.51	8.94	0.39	0.29	-1.35	0.066193	0.999971	Tm4sf5	transmembrane 4 superfamily member 5	chr11	70505277 - 70511178	+	NM_029360; ENSMUST00000019063; ENSMUST00000141924; ENSMUST00000179986; BC010782
10469237	2.97	3.05	0.05	0.03	-1.06	0.066352	0.999971	Mir466	microRNA 466	chr2	10507918 - 10507990	+	NR_030150; ENSMUST00000093591
10411782	9.77	9.99	0.12	0.17	-1.17	0.066543	0.999971	Pik3r1	phosphatidylinositol 3-kinase, regulatory subunit, polypeptide 1 (p85 alpha)	chr13	101680761 - 101768217	-	NM_001024955; NM_001077495; XM_006517570; ENSMUST00000035532; ENSMUST00000055518; BC026146; BC051106; M60651; U50413; XM_006517569
10407209	7.94	7.82	0.1	0.08	1.09	0.066544	0.999971	Slc38a9	solute carrier family 38, member 9	chr13	112733653 - 112735059	+	NM_178746; ENSMUST00000052514
10602865	7.22	7.06	0.15	0.09	1.12	0.066667	0.999971	Map3k15	mitogen-activated protein kinase kinase kinase 15	chrX	160002026 - 160123345	+	NM_001163085; ENSMUST00000033665
10386636	12.26	12.34	0.03	0.07	-1.06	0.066721	0.999971	Usp22	ubiquitin specific peptidase 22	chr11	61151941 - 61175059	-	NM_001004143; ENSMUST00000041683; ENSMUST00000174035; ENSMUST00000174220; AK040187; BC080737
10350046	11.05	10.91	0.09	0.12	1.1	0.066785	0.999971	Kdm5b	lysine (K)-specific demethylase 5B	chr1	134560195 - 134632877	+	NM_152895; ENSMUST00000047714; ENSMUST00000112198; AK220451; AY082429; AY082430; BC048180; BC057318; ENSMUST00000112197; AK163481
10433709	8.03	8.21	0.15	0.15	-1.14	0.066858	0.999971	2900011O08Rik	RIKEN cDNA 2900011O08 gene	chr16	13986606 - 14101494	+	NM_144518; XM_006522482; ENSMUST00000056521; ENSMUST00000118412; ENSMUST00000131608; BC022741
10503204	9.75	9.57	0.13	0.18	1.13	0.06691	0.999971	Chd7	chromodomain helicase DNA binding protein 7	chr4	8847457 - 8847616	+	NM_001277149; ENSMUST00000039267; ENSMUST00000051558
10404874	9.46	9.66	0.08	0.18	-1.15	0.066925	0.999971	Mylip	myosin regulatory light chain interacting protein	chr13	45389742 - 45411959	+	NM_153789; ENSMUST00000038275; AK040836; AY434449; BC010206
10544798	6.3	6.2	0.08	0.08	1.07	0.066939	0.999971	Hoxa10	homeobox A10	chr6	52231197 - 52240287	-	NM_001122950; NM_008263; ENSMUST00000125581; ENSMUST00000126402; AK002670; BC050839; L08757
10509218	8.57	8.66	0.1	0.07	-1.07	0.06698	0.999971	Zfp46	zinc finger protein 46	chr4	136286069 - 136294345	+	NM_009557; ENSMUST00000069195; ENSMUST00000130658; BC006587; BC092398; M98502; ENSMUST00000144217
10369413	10.42	10.51	0.06	0.08	-1.06	0.066996	0.999971	Sgpl1	sphingosine phosphate lyase 1	chr10	61098642 - 61147599	-	NM_009163; ENSMUST00000092498; ENSMUST00000122259; ENSMUST00000150258; ENSMUST00000155919; AF036894; BC026135; CT010214
10495279	10.18	10.03	0.1	0.1	1.11	0.067105	0.999971	Psma5	proteasome (prosome, macropain) subunit, alpha type 5	chr3	108256926 - 108279974	+	NM_011967; ENSMUST00000090569; AK160530
10535329	5.96	5.83	0.1	0.07	1.1	0.067108	0.999971	Papolb	poly (A) polymerase beta (testis specific)	chr5	142527729 - 142530076	-	NM_019943; ENSMUST00000099400; AB030729; AF039957; BC129896; BC129897
10550749	3.71	3.91	0.08	0.14	-1.15	0.067221	0.999971	Nlrp9b	NLR family, pyrin domain containing 9B	chr7	20008023 - 20073306	+	NM_194058; ENSMUST00000073151; ENSMUST00000117909; ENSMUST00000137183; AY360471; AY596196; BC141249
10559825	6.8	6.6	0.12	0.16	1.15	0.067247	0.999971	Zfp773	zinc finger protein 773	chr7	7131554 - 7136733	-	NM_029584; ENSMUST00000032622; BC117497; AK036639
10534120	9.11	8.99	0.09	0.07	1.09	0.067319	0.999971	Asl	argininosuccinate lyase	chr5	130011264 - 130024345	-	NM_133768; XM_006504339; XM_006504341; XR_377101; ENSMUST00000159096; ENSMUST00000159619; ENSMUST00000160129; ENSMUST00000160208; ENSMUST00000160557; ENSMUST00000161094; ENSMUST00000161640; AK140160; BC016670
10377368	9.36	9.25	0.07	0.07	1.08	0.067358	0.999971	Rpl26	ribosomal protein L26	chr11	68901607 - 68904534	+	NM_009080; ENSMUST00000073471; ENSMUST00000134403; ENSMUST00000167436; BC070397; BC099481; ENSMUST00000101014; ENSMUST00000128952
10460544	9.86	9.9	0.07	0.02	-1.03	0.067388	0.999971	Yif1a	Yip1 interacting factor homolog A (S. cerevisiae)	chr19	5088553 - 5092856	+	NM_026553; ENSMUST00000025811; BC011117
10492172	4.28	4.16	0.12	0.1	1.09	0.067475	0.999971			chr3	57413907 - 57414116	+
10440178	3.81	3.74	0.14	0.05	1.05	0.067491	0.999971	Olfr204	olfactory receptor 204	chr16	59314488 - 59315405	-	NM_146992; ENSMUST00000072517
10365170	6.91	7.01	0.07	0.14	-1.07	0.067512	0.999971	BC025920	zinc finger protein pseudogene	chr10	81606308 - 81609835	+	NR_030677; ENSMUST00000099442; ENSMUST00000119492; ENSMUST00000119753; ENSMUST00000121138; AK142150; BC025920; BC145726
10461257	10.26	10.18	0.08	0.08	1.06	0.067578	0.999971	Ubxn1	UBX domain protein 1	chr19	8871559 - 8875656	+	NM_146093; ENSMUST00000096255; ENSMUST00000166407; AK015468; BC006701
10583386	5.3	5.06	0.25	0.15	1.18	0.067696	0.999971	Olfr835	olfactory receptor 835	chr9	19035125 - 19036090	+	NM_001012266; ENSMUST00000059315
10407454	5.81	5.64	0.14	0.1	1.12	0.067731	0.999971	Gm9973; LOC102638797	predicted gene 9973; uncharacterized LOC102638797	chr13	4391029 - 4391220	-	AK085452; XR_382022
10602474	9.28	9.56	0.12	0.13	-1.22	0.067736	0.999971	Phf8	PHD finger protein 8	chrX	151521181 - 151633857	+	NM_001113354; NM_177201; XM_006528877; ENSMUST00000046950; ENSMUST00000046962; ENSMUST00000112662; ENSMUST00000112668; ENSMUST00000112670; ENSMUST00000148622; ENSMUST00000168501; AK134137; AK147939; BC138899; ENSMUST00000112666; AK040969
10593913	9.03	8.94	0.09	0.03	1.06	0.067893	0.999971	1700017B05Rik	RIKEN cDNA 1700017B05 gene	chr9	57251143 - 57262599	-	NM_028820; XM_006511516; ENSMUST00000034846; AK080676; BC118527; BC150963; BC150965
10367122	10.03	9.93	0.03	0.07	1.07	0.06793	0.999971	Baz2a	bromodomain adjacent to zinc finger domain, 2A	chr10	128091773 - 128129303	+	NM_054078; ENSMUST00000045621; ENSMUST00000170054; BC038012; AK140355
10351968	6.42	6.3	0.08	0.11	1.08	0.067997	0.999971	Olfr220	olfactory receptor 220	chr1	174448625 - 174449602	+	NM_207694; ENSMUST00000085861
10584954	8.36	8.44	0.09	0.03	-1.06	0.068012	0.999971	Pcsk7	proprotein convertase subtilisin/kexin type 7	chr9	45906569 - 45929726	+	NM_001281934; NM_008794; NR_104055; XM_006510086; XM_006510089; ENSMUST00000039059; BC006730; U48830
10352000	5.22	5.06	0.14	0.07	1.12	0.068034	0.999971	Kmo	kynurenine 3-monooxygenase (kynurenine 3-hydroxylase)	chr1	175620434 - 175662116	+	NM_133809; ENSMUST00000040250; ENSMUST00000097458; ENSMUST00000140474; AK129011; AK133074; AK171812; BC014683; ENSMUST00000142223; AK158251
10606770	8.33	8.45	0.09	0.1	-1.09	0.068115	0.999971	Zmat1	zinc finger, matrin type 1	chrX	134971372 - 135025292	-	NM_175446; ENSMUST00000064659; ENSMUST00000113185; ENSMUST00000141849; ENSMUST00000151252; AK046974; AK133258; BC067022
10433578	8.27	8.35	0.06	0.03	-1.06	0.068156	0.999971	Snn	stannin	chr16	11060945 - 11074985	+	NM_009223; ENSMUST00000089011; BC006961; BC017685; BC038475; BC063027; BC087932
10528911	10.61	10.56	0.05	0.02	1.04	0.068319	0.999971			chr5	29719325 - 29719706	-
10595209	4.94	4.88	0.1	0.09	1.04	0.068332	0.999971	Gm10635	predicted gene 10635	chr9	79446761 - 79446898	-	NR_045336
10568432	7.38	7.59	0.17	0.11	-1.16	0.068402	0.999971			chr7	128997336 - 128998021	-
10457040	9.63	9.59	0.1	0.02	1.03	0.068445	0.999971	Zfp516	zinc finger protein 516	chr18	82955619 - 83004011	+	NM_001177464; NM_183033; XM_006526500; XM_006526501; XM_006526503; ENSMUST00000071233; ENSMUST00000171238; BC023380; BC053104
10558754	9.21	9.33	0.08	0.11	-1.08	0.068549	0.999971	Athl1	ATH1, acid trehalase-like 1 (yeast)	chr7	140941566 - 140947660	+	NM_145387; ENSMUST00000079403; ENSMUST00000163094; ENSMUST00000164337; ENSMUST00000164580; ENSMUST00000169736; AK171694; AK220240; BC023151; BC056953
10358670	7.86	8.23	0.24	0.27	-1.29	0.068614	0.999971	Hmcn1	hemicentin 1	chr1	150860219 - 150860377	-	NM_001024720; ENSMUST00000074783; ENSMUST00000137197
10563275	10.58	10.48	0.1	0.06	1.07	0.068643	0.999971	Ruvbl2	RuvB-like protein 2	chr7	45421897 - 45438096	-	NM_011304; XM_006540722; ENSMUST00000033087; ENSMUST00000107771; ENSMUST00000141761; AB013912; BC115809; BC116693
10505030	6.58	6.73	0.13	0.11	-1.11	0.068679	0.999971	Fsd1l	fibronectin type III and SPRY domain containing 1-like	chr4	53631598 - 53701163	+	NM_001195284; ENSMUST00000129648; ENSMUST00000132151; ENSMUST00000159415; ENSMUST00000163067; ENSMUST00000180164; AK052914; NM_176966; ENSMUST00000107643; BC130265
10515830	5.77	5.61	0.08	0.11	1.12	0.068736	0.999971	Olfr1333; Olfr1331; Olfr1330; Olfr1329; Olfr1337; Olfr1338; Olfr1335; Olfr1332-ps1; Olfr1328	olfactory receptor 1333; olfactory receptor 1331; olfactory receptor 1330; olfactory receptor 1329; olfactory receptor 1337; olfactory receptor 1338; olfactory receptor 1335; olfactory receptor 1332, pseudogene 1; olfactory receptor 1328	chr4	118829485 - 118830444	-	NM_207157; ENSMUST00000076019; ENSMUST00000106361; BC128000; NM_001011856; NM_146334; ENSMUST00000094830; ENSMUST00000094831; ENSMUST00000106360; BC108943; NM_001011870; NM_146309; NM_207152; NM_207703; ENSMUST00000071979; ENSMUST00000077247; ENSMUST00000084313; ENSMUST00000084315; ENSMUST00000105035; ENSMUST00000119243; BC106978; BC127989; BC130245; BC147439; BC147453; BC148290; BC152318
10604765	5.83	5.91	0.04	0.09	-1.06	0.068877	0.999971	Mcf2	mcf.2 transforming sequence	chrX	60055956 - 60179089	-	NM_001289730; NM_001289731; NM_133197; XM_006527749; ENSMUST00000033478; ENSMUST00000063507; ENSMUST00000101531; AB052945; AB101616; AB244989; BC125435
10521982	9.46	9.61	0.09	0.1	-1.11	0.0689	0.999971	Cbfa2t2; Cbfa2t2-ps1	core-binding factor, runt domain, alpha subunit 2, translocated to, 2 (human); core-binding factor, runt domain, alpha subunit 2; translocated to, (human), pseudogene 1	chr5	60231482 - 60232024	+	NM_001285446; NM_009823; NM_172860; XM_006498642; ENSMUST00000045270; ENSMUST00000099178; ENSMUST00000109725; ENSMUST00000117165; AK148027; BC064679; BC138410; BC145679; DQ213025; ENSMUST00000109724; ENSMUST00000155202
10347774	9.14	9.1	0.08	0.09	1.03	0.068977	0.999971	Mrpl44	mitochondrial ribosomal protein L44	chr1	79776133 - 79781444	+	NM_001081210; ENSMUST00000027464; AK019986; BC019727
10595165	4.22	4.16	0.06	0.07	1.04	0.069056	0.999971	Gm8087	predicted gene 8087	chr9	78388916 - 78389470	-	ENSMUST00000119091
10368011	10.5	10.42	0.08	0.05	1.06	0.069077	0.999971	Vta1	Vps20-associated 1 homolog (S. cerevisiae)	chr10	14655331 - 14705560	-	NM_025418; XM_006512809; XR_380071; ENSMUST00000020018; ENSMUST00000133927; ENSMUST00000149485; ENSMUST00000151805; ENSMUST00000154132; ENSMUST00000156398; BC026752
10514083	5.42	5.11	0.16	0.19	1.24	0.069086	0.999971	Cer1	cerberus 1 homolog (Xenopus laevis)	chr4	82881751 - 82885151	-	NM_009887; ENSMUST00000048430; AF031896; AF035579; BC132431; BC145993; XM_006537585
10531952	5.63	5.75	0.03	0.13	-1.09	0.069131	0.999971	Abcg3	ATP-binding cassette, sub-family G (WHITE), member 3	chr5	104935057 - 104982717	-	NM_030239; XM_006534964; ENSMUST00000031239; ENSMUST00000130644; AF324242; BC029095; BC138772; BC138773
10492757	11.39	11.29	0.08	0.05	1.07	0.069249	0.999971	Plrg1	pleiotropic regulator 1, PRL1 homolog (Arabidopsis)	chr3	83055538 - 83072292	+	NM_016784; ENSMUST00000029628; ENSMUST00000122128; ENSMUST00000150268; AF044334; BC006750
10586128	4	3.93	0.07	0.04	1.05	0.069251	0.999971	Gm25995	predicted gene, 25995	chr9	63442319 - 63442460	+	ENSMUST00000175396
10498146	8.57	8.62	0.05	0.02	-1.04	0.069279	0.999971	Nhlrc3	NHL repeat containing 3	chr3	53451996 - 53463258	-	NM_172501; ENSMUST00000056749; ENSMUST00000130348; AK133986; AK220477; BC087903; BC107356; ENSMUST00000129497; ENSMUST00000153342; AK154894; AK162824
10466224	6.09	5.96	0.25	0.05	1.09	0.069303	0.999971	Ms4a3	membrane-spanning 4-domains, subfamily A, member 3	chr19	11629497 - 11640834	-	NM_133246; ENSMUST00000112984; AF280401; AF321128; AY184359; BC117013; BC117015; BC144853
10409869	3.64	3.48	0.11	0.11	1.11	0.069399	0.999971	Tpbpb	trophoblast specific protein beta	chr13	60901188 - 60904846	-	AY034576; BC099441; NM_026429; ENSMUST00000080766; AK005433; BC100333
10404097	5.94	5.63	0.15	0.17	1.24	0.06947	0.999971	Slc17a3	solute carrier family 17 (sodium phosphate), member 3	chr13	23839460 - 23859754	+	NM_001164743; NM_134069; XM_006516520; XM_006516522; ENSMUST00000039721; ENSMUST00000091698; ENSMUST00000110422; ENSMUST00000166467; BC018252; BC024459; BC034179; BC034183; AK165505
10434806	10.97	10.88	0.1	0.09	1.07	0.06969	0.999971	Lpp	LIM domain containing preferred translocation partner in lipoma	chr16	24987853 - 24988867	+	NM_001145952; NM_001145954; NM_178665; ENSMUST00000038053; ENSMUST00000078988; ENSMUST00000115314
10473270	6.13	6.31	0.11	0.13	-1.13	0.06972	0.999971	Gm13679	predicted gene 13679	chr2	83390129 - 83390612	+	ENSMUST00000118678
10542355	10.8	11	0.37	0.17	-1.15	0.069743	0.999971	Emp1	epithelial membrane protein 1	chr6	135362931 - 135383175	+	NM_001288627; NM_001288628; NM_010128; ENSMUST00000032330; ENSMUST00000111907; ENSMUST00000154270; BC034257; BC046299; BC050899; BC138491; CT010209; U25633
10578763	9.1	8.93	0.12	0.18	1.12	0.069832	0.999971	Sap30	sin3 associated polypeptide	chr8	57482707 - 57487862	-	NM_021788; ENSMUST00000034022; AF075136; BC132081; BC132087
10503259	9.68	9.9	0.13	0.15	-1.17	0.06988	0.999971	Trp53inp1	transformation related protein 53 inducible nuclear protein 1	chr4	11156441 - 11174379	+	NM_001199105; NM_021897; ENSMUST00000029865; ENSMUST00000132010; ENSMUST00000132346; AY034611; AY034612; BC132124; BC138711; ENSMUST00000132693; AK054214
10503192	9.19	9.11	0.06	0.11	1.06	0.069905	0.999971	Chd7	chromodomain helicase DNA binding protein 7	chr4	8839425 - 8839620	+	NM_001277149; ENSMUST00000039267; ENSMUST00000051558
10452508	10.45	10.56	0.06	0.13	-1.08	0.069931	0.999971	Twsg1	twisted gastrulation homolog 1 (Drosophila)	chr17	65921972 - 65951180	-	NM_023053; ENSMUST00000024906; AF292033; AF295097; AK033504; BC004850
10549945	4.36	4.43	0.1	0.05	-1.04	0.070066	0.999971	Vmn1r67	vomeronasal 1 receptor 67	chr7	10446811 - 10447728	+	NM_134229; ENSMUST00000055964; BC138174; BC145742
10587639	8	8.14	0.11	0.1	-1.1	0.070107	0.999971	Nt5e	5 nucleotidase, ecto	chr9	88327640 - 88372089	+	NM_011851; ENSMUST00000034992; BC119268; BC119270; L12059
10457536	8.96	9.19	0.21	0.08	-1.18	0.07012	0.999971	Ankrd29	ankyrin repeat domain 29	chr18	12253956 - 12305631	-	NM_001190371; XM_006525813; ENSMUST00000118525; ENSMUST00000122408; XM_006525816; ENSMUST00000137948; AK162301
10366707	6.49	6.4	0.11	0.09	1.06	0.070123	0.999971	Avpr1a	arginine vasopressin receptor 1A	chr10	122448499 - 122453453	+	NM_016847; ENSMUST00000020323; BC024149; D49729; D49730
10532765	4.49	4.67	0.04	0.22	-1.13	0.070146	0.999971	Gm22056	predicted gene, 22056	chr5	113928728 - 113928837	-	ENSMUST00000083386
10385918	4.88	4.81	0.04	0.07	1.05	0.070196	0.999971	Il3	interleukin 3	chr11	54265085 - 54267279	-	NM_010556; ENSMUST00000019058; BC125552; BC125554; DQ788721
10459089	10.86	10.91	0.06	0.08	-1.03	0.070256	0.999971	Ndst1	N-deacetylase/N-sulfotransferase (heparan glucosaminyl) 1	chr18	60685963 - 60713389	-	NM_008306; XM_006525674; ENSMUST00000169273; AF049894; AF074926; BC066098; BC079561; AK035642
10563909	3.26	3.44	0.1	0.12	-1.14	0.070264	0.999971	Gm24969; Gm24418; Gm24220; Gm25988; Gm23471; Gm26488; Gm24639; Gm23076; Gm25077; Gm23449; Gm25221; Gm25647; Gm25823	predicted gene, 24969; predicted gene, 24418; predicted gene, 24220; predicted gene, 25988; predicted gene, 23471; predicted gene, 26488; predicted gene, 24639; predicted gene, 23076; predicted gene, 25077; predicted gene, 23449; predicted gene, 25221; predicted gene, 25647; predicted gene, 25823	chr7	59360760 - 59360838	-	ENSMUST00000180331; ENSMUST00000177597; ENSMUST00000177753; ENSMUST00000177759; ENSMUST00000177886; ENSMUST00000178225; ENSMUST00000178518; ENSMUST00000179082; ENSMUST00000179157; ENSMUST00000179208; ENSMUST00000180051; ENSMUST00000101832; ENSMUST00000101995
10372417	11.35	11.47	0.04	0.07	-1.09	0.070292	0.999971	Atxn7l3b	ataxin 7-like 3B	chr10	112925428 - 112929026	-	NM_001033474; ENSMUST00000099276; BC079579
10605598	5.12	4.94	0.06	0.11	1.13	0.070299	0.999971	Mageb4; Mageb10-ps	melanoma antigen, family B, 4; melanoma antigen, family B, 10, pseudogene	chrX	86250256 - 86305093	-	NM_001033492; ENSMUST00000096378; ENSMUST00000113969; ENSMUST00000119697; BC150912; BC172073
10576561	8.46	8.39	0.08	0.03	1.05	0.070402	0.999971	Ntpcr	nucleoside-triphosphatase, cancer-related	chr8	125734229 - 125748235	+	NM_025636; XM_006531284; XM_006531285; ENSMUST00000034313; ENSMUST00000065135; ENSMUST00000138656; ENSMUST00000152189; AK086714; BC025168; XM_006531287; ENSMUST00000143504; ENSMUST00000146055; ENSMUST00000151172
10576140	10.63	10.59	0.04	0.05	1.03	0.070441	0.999971	Cdt1	chromatin licensing and DNA replication factor 1	chr8	122568015 - 122573554	+	NM_026014; ENSMUST00000006760; AB086655; AF477481; AK076527; BC048076
10576054	6.79	6.98	0.12	0.15	-1.14	0.070541	0.999971	Foxl1	forkhead box L1	chr8	121127962 - 121128972	+	NM_008024; ENSMUST00000181609; BC137805; BC137806
10386548	11.85	11.78	0.04	0.06	1.05	0.070545	0.999971	Pabpc4; Gm10110; Gm12626; Gm12620; Gm12623; Gm12612; Gm11841; Gm5466; Gm17572; Gm11839	poly(A) binding protein, cytoplasmic 4; predicted gene 10110; predicted gene 12626; predicted gene 12620; predicted gene 12623; predicted gene 12612; poly(A) binding protein, cytoplasmic 4 pseudogene; predicted gene 11841; predicted gene 5466; predicted gene, 17572; predicted gene 11839	chr11	60682179 - 60683867	-	NM_130881; NM_148917; ENSMUST00000078734; ENSMUST00000080178; ENSMUST00000081204; ENSMUST00000106241; ENSMUST00000106243; ENSMUST00000117339; ENSMUST00000119791; ENSMUST00000119849; ENSMUST00000140182; ENSMUST00000183940; AK135962; AK139580; BC003283; BC010345; BC056432; BC158087; ENSMUST00000117060; ENSMUST00000119395; ENSMUST00000124991; ENSMUST00000171455; ENSMUST00000120647; AK016732; AK16217…
10466147	3.62	3.53	0.11	0.05	1.07	0.070577	0.999971	1700025F22Rik	RIKEN cDNA 1700025F22 gene	chr19	11139664 - 11165320	-	ENSMUST00000078770; ENSMUST00000180678; ENSMUST00000181284; ENSMUST00000181567; BC048529; BC061241
10465494	6.61	6.5	0.12	0.14	1.08	0.070584	0.999971	Tex40	testis expressed 40	chr19	6922425 - 6925380	-	NM_001039494; ENSMUST00000057716; BC048452; BC061075; BC172038; BC172041
10551828	8.36	8.61	0.13	0.13	-1.18	0.070697	0.999971	Gm5113	predicted gene 5113	chr7	30152210 - 30180209	+	NM_001033540; ENSMUST00000085668; AK142560
10485213	9.94	10.24	0.17	0.19	-1.23	0.070769	0.999971	Cd82	CD82 antigen	chr2	93419111 - 93462496	-	NM_001136055; NM_001271430; NM_001271431; NM_001271432; NM_001271461; NM_001271462; NM_007656; ENSMUST00000028644; ENSMUST00000099696; ENSMUST00000111257; ENSMUST00000116457; ENSMUST00000123565; ENSMUST00000145553; ENSMUST00000150508; BC132559; BC132565; D14883; ENSMUST00000111256; ENSMUST00000144168; AK158033
10500034	10.82	10.75	0.07	0.1	1.05	0.070868	0.999971	Psmb4	proteasome (prosome, macropain) subunit, beta type 4	chr3	94884323 - 94886932	-	NM_008945; ENSMUST00000005923; ENSMUST00000133412; ENSMUST00000134133; ENSMUST00000136143; BC008241; U65636
10427667	5.87	5.54	0.19	0.12	1.26	0.070887	0.999971	Spef2	sperm flagellar 2	chr15	9647204 - 9647342	-	XM_006520082; ENSMUST00000160236; HQ856050
10554166	9.71	9.81	0.13	0.06	-1.08	0.070903	0.999971	Akap13	A kinase (PRKA) anchor protein 13	chr7	75455556 - 75736704	+	NM_029332; ENSMUST00000094307; ENSMUST00000125771; ENSMUST00000147005; ENSMUST00000154740; ENSMUST00000166315; AK133803; XM_006541258; XM_006541259
10433691	10.53	10.69	0.11	0.07	-1.12	0.070914	0.999971	Ntan1	N-terminal Asn amidase	chr16	13819277 - 13835450	+	NM_010946; XM_006521850; XM_006521851; XM_006521853; ENSMUST00000023362; ENSMUST00000115805; ENSMUST00000124604; ENSMUST00000136618; ENSMUST00000141791; ENSMUST00000145248; AK214245; BC030172; U57692
10533529	8.2	8.31	0.06	0.09	-1.08	0.071026	0.999971	Camkk2	calcium/calmodulin-dependent protein kinase kinase 2, beta	chr5	122733179 - 122779382	-	NM_001199676; NM_145358; XM_006530234; XM_006530236; ENSMUST00000111668; AF453383; AK160407; BC023103; AK044660; AK042935
10448582	9.51	9.58	0.06	0.08	-1.05	0.07106	0.999971	Mlst8	MTOR associated protein, LST8 homolog (S. cerevisiae)	chr17	24473551 - 24479078	-	NM_001252463; NM_001252464; NM_001252465; NM_019988; XM_006524678; ENSMUST00000070888; ENSMUST00000179163; AK048102; BC015279; AF237676
10511258	8.37	8.21	0.16	0.18	1.11	0.071124	0.999971	Fam132a	family with sequence similarity 132, member A	chr4	155962318 - 155966629	+	NM_026125; ENSMUST00000024338; ENSMUST00000127222; ENSMUST00000149558; BC026939; DQ002404
10495530	9.24	9.12	0.14	0.05	1.09	0.071132	0.999971	Dph5	DPH5 homolog (S. cerevisiae)	chr3	115888183 - 115929332	+	NM_027193; XM_006502039; ENSMUST00000043342; BC060372; ENSMUST00000185098; AK034652; ENSMUST00000106505; AK045548
10419034	8.37	8.17	0.07	0.22	1.15	0.071185	0.999971	2610528A11Rik	RIKEN cDNA 2610528A11 gene	chrUn		---	NM_001206684; ENSMUST00000179488; BC049685
10555799	5.21	5.11	0.16	0.06	1.07	0.0712	0.999971	Olfr615	olfactory receptor 615	chr7	103560479 - 103561420	+	NM_147080; ENSMUST00000098198
10528031	5.26	5.51	0.14	0.11	-1.19	0.071209	0.999971	Zfp804b	zinc finger protein 804B	chr5	6769030 - 7344378	-	NM_001163223; ENSMUST00000164784
10547202	10.6	10.66	0.06	0.04	-1.04	0.071216	0.999971			chr6	117472996 - 117473425	-
10546891	9.65	9.79	0.17	0.11	-1.11	0.071295	0.999971	Camk1	calcium/calmodulin-dependent protein kinase I	chr6	113334124 - 113343922	-	NM_133926; ENSMUST00000032409; ENSMUST00000149497; ENSMUST00000155543; ENSMUST00000156512; BC014825; BC042494; ENSMUST00000153067; BC025510
10603387	9.93	10.03	0.08	0.05	-1.07	0.071299	0.999971	Hdac6	histone deacetylase 6	chrX	7930120 - 7947737	-	NM_001130416; NM_010413; ENSMUST00000033501; ENSMUST00000115642; ENSMUST00000137499; ENSMUST00000145675; AF006603; BC041105
10565360	5.22	5.32	0.04	0.08	-1.08	0.071302	0.999971			chr7	85923124 - 85923519	-
10352143	10.42	10.57	0.11	0.12	-1.11	0.07131	0.999971	Kif26b	kinesin family member 26B	chr1	178529125 - 178716500	+	NM_001161665; ENSMUST00000161017; AB355846; BC120791; BC137689
10368527	8.98	9.12	0.13	0.08	-1.1	0.071312	0.999971	Hint3	histidine triad nucleotide binding protein 3	chr10	30608207 - 30618369	-	NM_025798; XM_006512823; ENSMUST00000019925; ENSMUST00000160646; ENSMUST00000161074; AK002482; AY040768; BC025065; XM_006512824
10390454	8.6	8.53	0.08	0.06	1.05	0.071475	0.999971	E130012A19Rik	RIKEN cDNA E130012A19 gene	chr11	97627387 - 97629716	-	ENSMUST00000052281; BC055770
10423738	3.86	3.98	0.11	0.11	-1.09	0.071505	0.999971			chr15	35978059 - 35978178	+
10414269	11.96	11.79	0.11	0.13	1.13	0.071543	0.999971	Bnip3; Gm16439	BCL2/adenovirus E1B interacting protein 3; predicted pseudogene 16439	chr14	44596665 - 44597228	+	NM_009760; ENSMUST00000100687; ENSMUST00000106112; AF041054; BC046603; ENSMUST00000130500; ENSMUST00000141223
10497300	10.09	10.03	0.08	0.06	1.04	0.071611	0.999971	Zfand1; Gm14038	zinc finger, AN1-type domain 1; predicted gene 14038	chr3	10339956 - 10351313	-	NM_025512; XM_006530080; ENSMUST00000037839; ENSMUST00000108377; ENSMUST00000121500; ENSMUST00000140634; ENSMUST00000184644; BC046585; BC089494; ENSMUST00000125734; ENSMUST00000156414; ENSMUST00000183798; AK081710
10500938	7.93	8.19	0.34	0.08	-1.2	0.071845	0.999971	Wnt2b	wingless-type MMTV integration site family, member 2B	chr3	104944805 - 104991016	-	NM_009520; ENSMUST00000029429; AF070988; AK043566; BC119276; BC119278
10355844	10.19	10.14	0.08	0.02	1.04	0.071917	0.999971	Dnpep	aspartyl aminopeptidase	chr1	75307896 - 75317637	-	NM_001110831; NM_016878; XM_006496405; XM_006496406; ENSMUST00000066668; ENSMUST00000113605; AF005051; AK038646; AK052001; BC092232
10397450	8.6	8.75	0.12	0.04	-1.11	0.07198	0.999971	Vash1	vasohibin 1	chr12	86678700 - 86695681	+	NM_177354; ENSMUST00000021681; AB284948; BC086688
10540085	10.85	10.93	0.32	0.11	-1.06	0.072232	0.999971	Fbln2	fibulin 2	chr6	91212784 - 91272540	+	NM_007992; ENSMUST00000041544; ENSMUST00000113498; ENSMUST00000137029; AK087922; AK159361; BC005443; NM_001081437
10606893	7.8	7.72	0.08	0.07	1.06	0.072302	0.999971	Rab9b	RAB9B, member RAS oncogene family	chrX	136858151 - 136868566	-	NM_176971; ENSMUST00000058814; AB232603; BC107383
10490845	6.79	6.89	0.09	0.05	-1.07	0.072324	0.999971	Chmp4c	charged multivesicular body protein 4C	chr3	10366973 - 10391005	+	NM_025519; ENSMUST00000029049; AK010707; AK166371; BC115983; BC117538
10530536	8.03	8.14	0.16	0.09	-1.08	0.072361	0.999971	Tec	tec protein tyrosine kinase	chr5	72755734 - 72868483	-	NM_001113460; NM_001113461; NM_001113464; NM_013689; ENSMUST00000071944; ENSMUST00000073843; ENSMUST00000113594; ENSMUST00000126481; ENSMUST00000138842; ENSMUST00000155342; BC037071; BC062884; X55663; ENSMUST00000149533; AK133418
10603425	5.74	5.63	0.07	0.11	1.08	0.072394	0.999971	Glod5	glyoxalase domain containing 5	chrX	8004201 - 8018492	-	NM_027227; XM_006527699; ENSMUST00000033503; BC061027
10484618	4.23	4.34	0.13	0.02	-1.08	0.072425	0.999971	Olfr1083-ps	olfactory receptor 1083, pseudogene	chr2	86606627 - 86607569	-	ENSMUST00000117704
10390175	8.92	9.12	0.17	0.35	-1.15	0.072465	0.999971	Ngfr	nerve growth factor receptor (TNFR superfamily, member 16)	chr11	95568813 - 95587795	-	NM_033217; ENSMUST00000000122; AF105292; BC038365
10516427	9.29	9.34	0.07	0.06	-1.04	0.072525	0.999971	Ncdn	neurochondrin	chr4	126743755 - 126753348	-	NM_011986; XM_006503119; ENSMUST00000030637; ENSMUST00000106116; ENSMUST00000127079; BC017126
10461311	8.52	8.39	0.09	0.13	1.09	0.072583	0.999971	Eml3	echinoderm microtubule associated protein like 3	chr19	8929673 - 8941582	+	NM_144872; ENSMUST00000096241; BC022146; BC023878
10600988	6.31	6.18	0.07	0.15	1.09	0.072617	0.999971	Awat1	acyl-CoA wax alcohol acyltransferase 1	chrX	100573829 - 100577888	+	NM_001081136; ENSMUST00000096361; BC147680; BC147683; BC147829; BC147832
10346348	9.38	9.61	0.15	0.07	-1.17	0.072677	0.999971	Spats2l	spermatogenesis associated, serine-rich 2-like	chr1	57774925 - 57948394	+	NM_001164566; NM_144882; XM_006496210; XM_006496214; ENSMUST00000163239; ENSMUST00000164302; ENSMUST00000167085; ENSMUST00000167971; ENSMUST00000169772; ENSMUST00000170139; ENSMUST00000171699; ENSMUST00000172068; BC014764; BC021879; ENSMUST00000168016; ENSMUST00000168905; ENSMUST00000172287; AK161988; EF410080
10522749	8.26	8.52	0.19	0.2	-1.2	0.072952	0.999971	Lphn3	latrophilin 3	chr5	81021229 - 81825133	+	NM_198702; ENSMUST00000036068; ENSMUST00000072521; ENSMUST00000117253; ENSMUST00000117407; ENSMUST00000117985; ENSMUST00000118034; ENSMUST00000118078; ENSMUST00000118442; ENSMUST00000119385; ENSMUST00000119788; ENSMUST00000120128; ENSMUST00000120144; ENSMUST00000120292; ENSMUST00000120445; ENSMUST00000120673; ENSMUST00000121641; ENSMUST00000121707; ENSMUST00000122037; ENSMUST00000122356; ENSMUST0…
10453738	9.27	9.36	0.17	0.06	-1.06	0.073022	0.999971	Fzd8	frizzled homolog 8 (Drosophila)	chr18	9212920 - 9214977	+	NM_008058; ENSMUST00000041080; BC132543; BC138062
10423963	10.29	10.43	0.11	0.06	-1.1	0.073115	0.999971	Eny2	enhancer of yellow 2 homolog (Drosophila)	chr15	44428101 - 44437685	+	NM_175009; XM_006520758; ENSMUST00000060652; AF173297; AK016562; AK162511; BC048361
10488372	7.67	7.79	0.13	0.08	-1.08	0.073152	0.999971	Gm14115	predicted gene 14115	chr2	147280603 - 147281084	-	ENSMUST00000119242
10382257	10.8	10.78	0.05	0.03	1.01	0.073183	0.999971	Amz2	archaelysin family metallopeptidase 2	chr11	109425946 - 109451797	+	NM_001252193; NM_025275; ENSMUST00000092500; ENSMUST00000103061; BC025087; ENSMUST00000020929; ENSMUST00000125108; AK143908
10596718	7.93	7.77	0.16	0.03	1.12	0.073192	0.999971	Slc38a3	solute carrier family 38, member 3	chr9	107651155 - 107668968	-	NM_001199217; NM_001199218; NM_023805; XM_006511846; ENSMUST00000010208; ENSMUST00000167868; ENSMUST00000177567; AF159856; AK035155; BC054846; BC055339
10556266	10.67	10.72	0.08	0.05	-1.03	0.073256	0.999971	Wee1	WEE 1 homolog 1 (S. pombe)	chr7	110122059 - 110143299	+	NM_009516; XM_006507585; ENSMUST00000033326; BC006852; D30743
10442495	8.44	8.49	0.1	0.06	-1.03	0.07326	0.999971	Pkd1	polycystic kidney disease 1 homolog	chr17	24549834 - 24596483	+	NM_013630; ENSMUST00000035565; U70209
10562500	9.49	9.58	0.08	0.07	-1.06	0.07336	0.999971	Dpy19l3	dpy-19-like 3 (C. elegans)	chr7	35688812 - 35754438	-	NM_178704; ENSMUST00000051377; ENSMUST00000144416; ENSMUST00000155993; AF538322; BC050065; BC059897
10393544	8.95	9.06	0.08	0.11	-1.08	0.073463	0.999971	Cyth1	cytohesin 1	chr11	118164170 - 118248560	-	NM_001112699; NM_001112700; NM_011180; XM_006532519; ENSMUST00000017276; ENSMUST00000100181; ENSMUST00000106302; ENSMUST00000106305; ENSMUST00000141243; AB013464; AB035538; AF051337; AK078502; AK220302; AY126516; BC057974; XM_006532517
10433445	11.35	11.56	0.22	0.09	-1.15	0.073469	0.999971	Abat	4-aminobutyrate aminotransferase	chr16	8513489 - 8621568	+	NM_001170978; NM_172961; XM_006522195; ENSMUST00000065987; ENSMUST00000115839; ENSMUST00000138987; BC058079; BC058521; ENSMUST00000115838; AK160802
10362138	9.42	9.07	0.16	0.25	1.27	0.073546	0.999971	Vnn1	vanin 1	chr10	23894857 - 23905340	+	NM_011704; ENSMUST00000041416; BC019203
10575534	9.49	9.6	0.04	0.1	-1.08	0.073603	0.999971	St3gal2	ST3 beta-galactoside alpha-2,3-sialyltransferase 2	chr8	110919922 - 110972480	+	NM_009179; XM_006530786; XM_006530788; ENSMUST00000034197; ENSMUST00000117534; AK029246; BC015264; BC066064
10471953	9.47	9.59	0.06	0.09	-1.09	0.073651	0.999971	Acvr2a	activin receptor IIA	chr2	48814157 - 48902163	+	NM_007396; ENSMUST00000063886; ENSMUST00000156681; AK143186; BC138823; M65287
10607870	4.97	5.37	0.23	0.33	-1.32	0.073652	0.999971	Tlr7	toll-like receptor 7	chrX	167304931 - 167330528	-	NM_001290755; NM_001290756; NM_001290757; NM_001290758; NM_133211; ENSMUST00000060719; ENSMUST00000112161; ENSMUST00000112164; AF334942; AF334943; AY035889; BC120596; BC132385; ENSMUST00000149507
10411306	8.34	8.28	0.06	0.15	1.04	0.073676	0.999971	Polk	polymerase (DNA directed), kappa	chr13	96480687 - 96542546	-	NM_012048; XM_006517679; XM_006517680; ENSMUST00000022172; ENSMUST00000091387; AB027563; AF163571; AY769919; AY769920; AY769921; AY769922; AY769923; AY769924; AY769925; AY769926; AY769927; AY769928; BC052820; AK042272
10471571	10.49	10.55	0.02	0.05	-1.04	0.073693	0.999971	Mapkap1	mitogen-activated protein kinase associated protein 1	chr2	34406878 - 34624950	+	NM_001290625; NM_001290626; NM_177345; XM_006497973; ENSMUST00000040459; ENSMUST00000113123; ENSMUST00000113124; ENSMUST00000113126; ENSMUST00000124443; ENSMUST00000138933; ENSMUST00000147337; BC090644; BC096618; AK148428
10399189	5.76	5.63	0.09	0.08	1.1	0.073733	0.999971	Sp8	trans-acting transcription factor 8	chr12	118846329 - 118852578	+	NM_177082; XM_006515986; XM_006515988; ENSMUST00000063918; AK053093; BC082582
10420383	5.87	5.71	0.09	0.13	1.12	0.073774	0.999971	AU040096	expressed sequence AU040096	chr14	57417499 - 57419133	-	AK139567
10429564	4.27	4.46	0.12	0.09	-1.14	0.07378	0.999971	Ly6a	lymphocyte antigen 6 complex, locus A	chr15	74994877 - 74997904	-	NM_001271416; NM_001271417; NM_001271418; NM_001271419; NM_001271446; NM_010738; ENSMUST00000023248; BC002070; J03636; M18184
10383025	7.28	7.52	0.19	0.1	-1.18	0.073879	0.999971	C1qtnf1	C1q and tumor necrosis factor related protein 1	chr11	118428499 - 118449964	+	NM_001204129; NM_001204130; NM_019959; XM_006533820; ENSMUST00000017590; ENSMUST00000106286; AF192499; BC049894; DQ002394
10572253	9.85	9.75	0.03	0.09	1.07	0.073959	0.999971	Sugp1	SURP and G patch domain containing 1	chr8	70042813 - 70072329	+	NM_027481; ENSMUST00000011450; AF521129; AK017736; BC027188; BC120919; BC120920; AK090191
10599075	5.09	4.99	0.19	0.06	1.07	0.073968	0.999971	Gm5169; Gm10230; Gm10147; Gm5934; Gm10487; Gm14632; Gm10096; Gm10058; Gm10486; Gm14819; Gm6121; Gm14525; Gm4836; Gm2005; Gm10488; Gm2066; Gm2288; Gm2318; Gm2012; Gm7438; Gm7408; Gm7386; Gm3657; Gm7415; Gm7398; Gm7391; Gm2092; Gm7375; Gm14527; Gm2759; Gm3681; Gm5168; Gm2030; Gm4297; Slx; Gm2003; Gm5935; Gm4732; Gm7421; Gm9440; Gm1993; Gm7365; Gm1989; Gm6113; Gm7350; Gm6956	predicted gene 5169; predicted gene 10230; predicted gene 10147; predicted gene 5934; predicted gene 10487; predicted gene 14632; predicted gene 10096; predicted gene 10058; predicted gene 10486; predicted gene 14819; predicted gene 6121; predicted gene 14525; predicted gene 4836; predicted pseudogene 2005; predicted gene 10488; predicted pseudogene 2066; predicted gene 2288; predicted gene 2318;…	chrX	30329712 - 30352645	+	NM_001040669; NM_001099347; NM_001099919; NM_001100444; NM_001100609; NM_001100610; NM_001102678; NM_001109969; NM_001109970; NM_001110250; NM_001114754; NM_001162364; NM_009529; XM_006535351; ENSMUST00000075388; ENSMUST00000079797; ENSMUST00000096469; ENSMUST00000101645; ENSMUST00000101647; ENSMUST00000101654; ENSMUST00000101657; ENSMUST00000118046; ENSMUST00000118560; ENSMUST00000119231; ENSMUS…
10603964	5.09	4.99	0.19	0.06	1.07	0.073968	0.999971	Gm5169; Gm10230; Gm10147; Gm5934; Gm10487; Gm14632; Gm10096; Gm10058; Gm10486; Gm14819; Gm6121; Gm14525; Gm4836; Gm2005; Gm10488; Gm2066; Gm2288; Gm2318; Gm2012; Gm7438; Gm7408; Gm7386; Gm3657; Gm7415; Gm7398; Gm7391; Gm2092; Gm7375; Gm14527; Gm2759; Gm3681; Gm5168; Gm2030; Gm4297; Slx; Gm2003; Gm5935; Gm4732; Gm7421; Gm9440; Gm1993; Gm7365; Gm1989; Gm6113; Gm7350; Gm6956	predicted gene 5169; predicted gene 10230; predicted gene 10147; predicted gene 5934; predicted gene 10487; predicted gene 14632; predicted gene 10096; predicted gene 10058; predicted gene 10486; predicted gene 14819; predicted gene 6121; predicted gene 14525; predicted gene 4836; predicted pseudogene 2005; predicted gene 10488; predicted pseudogene 2066; predicted gene 2288; predicted gene 2318;…	chrX	27472034 - 27494914	-	NM_001040669; NM_001099347; NM_001099919; NM_001100444; NM_001100609; NM_001100610; NM_001102678; NM_001109969; NM_001109970; NM_001110250; NM_001114754; NM_001162364; NM_009529; XM_006535351; ENSMUST00000075388; ENSMUST00000079797; ENSMUST00000096469; ENSMUST00000101645; ENSMUST00000101647; ENSMUST00000101654; ENSMUST00000101657; ENSMUST00000118046; ENSMUST00000118560; ENSMUST00000119231; ENSMUS…
10604008	5.09	4.99	0.19	0.06	1.07	0.073968	0.999971	Gm5169; Gm10230; Gm10147; Gm5934; Gm10487; Gm14632; Gm10096; Gm10058; Gm10486; Gm14819; Gm6121; Gm14525; Gm4836; Gm2005; Gm10488; Gm2066; Gm2288; Gm2318; Gm2012; Gm7438; Gm7408; Gm7386; Gm3657; Gm7415; Gm7398; Gm7391; Gm2092; Gm7375; Gm14527; Gm2759; Gm3681; Gm5168; Gm2030; Gm4297; Slx; Gm2003; Gm5935; Gm4732; Gm7421; Gm9440; Gm1993; Gm7365; Gm1989; Gm6113; Gm7350; Gm6956	predicted gene 5169; predicted gene 10230; predicted gene 10147; predicted gene 5934; predicted gene 10487; predicted gene 14632; predicted gene 10096; predicted gene 10058; predicted gene 10486; predicted gene 14819; predicted gene 6121; predicted gene 14525; predicted gene 4836; predicted pseudogene 2005; predicted gene 10488; predicted pseudogene 2066; predicted gene 2288; predicted gene 2318;…	chrX	28931804 - 28954702	-	NM_001040669; NM_001099347; NM_001099919; NM_001100444; NM_001100609; NM_001100610; NM_001102678; NM_001109969; NM_001109970; NM_001110250; NM_001114754; NM_001162364; NM_009529; XM_006535351; ENSMUST00000075388; ENSMUST00000079797; ENSMUST00000096469; ENSMUST00000101645; ENSMUST00000101647; ENSMUST00000101654; ENSMUST00000101657; ENSMUST00000118046; ENSMUST00000118560; ENSMUST00000119231; ENSMUS…
10599107	5.09	4.99	0.19	0.06	1.07	0.073968	0.999971	Gm5169; Gm10230; Gm10147; Gm5934; Gm10487; Gm14632; Gm10096; Gm10058; Gm10486; Gm14819; Gm6121; Gm14525; Gm4836; Gm2005; Gm10488; Gm2066; Gm2288; Gm2318; Gm2012; Gm7438; Gm7408; Gm7386; Gm3657; Gm7415; Gm7398; Gm7391; Gm2092; Gm7375; Gm14527; Gm2759; Gm3681; Gm5168; Gm2030; Gm4297; Slx; Gm2003; Gm5935; Gm4732; Gm7421; Gm9440; Gm1993; Gm7365; Gm1989; Gm6113; Gm7350; Gm6956	predicted gene 5169; predicted gene 10230; predicted gene 10147; predicted gene 5934; predicted gene 10487; predicted gene 14632; predicted gene 10096; predicted gene 10058; predicted gene 10486; predicted gene 14819; predicted gene 6121; predicted gene 14525; predicted gene 4836; predicted pseudogene 2005; predicted gene 10488; predicted pseudogene 2066; predicted gene 2288; predicted gene 2318;…	chrX	35404187 - 35427093	+	NM_001040669; NM_001099347; NM_001099919; NM_001100444; NM_001100609; NM_001100610; NM_001102678; NM_001109969; NM_001109970; NM_001110250; NM_001114754; NM_001162364; NM_009529; XM_006535351; ENSMUST00000075388; ENSMUST00000079797; ENSMUST00000096469; ENSMUST00000101645; ENSMUST00000101647; ENSMUST00000101654; ENSMUST00000101657; ENSMUST00000118046; ENSMUST00000118560; ENSMUST00000119231; ENSMUS…
10603997	5.09	4.99	0.19	0.06	1.07	0.073968	0.999971	Gm5169; Gm10230; Gm10147; Gm5934; Gm10487; Gm14632; Gm10096; Gm10058; Gm10486; Gm14819; Gm6121; Gm14525; Gm4836; Gm2005; Gm10488; Gm2066; Gm2288; Gm2318; Gm2012; Gm7438; Gm7408; Gm7386; Gm3657; Gm7415; Gm7398; Gm7391; Gm2092; Gm7375; Gm14527; Gm2759; Gm3681; Gm5168; Gm2030; Gm4297; Slx; Gm2003; Gm5935; Gm4732; Gm7421; Gm9440; Gm1993; Gm7365; Gm1989; Gm6113; Gm7350; Gm6956	predicted gene 5169; predicted gene 10230; predicted gene 10147; predicted gene 5934; predicted gene 10487; predicted gene 14632; predicted gene 10096; predicted gene 10058; predicted gene 10486; predicted gene 14819; predicted gene 6121; predicted gene 14525; predicted gene 4836; predicted pseudogene 2005; predicted gene 10488; predicted pseudogene 2066; predicted gene 2288; predicted gene 2318;…	chrX	28584992 - 28607902	-	NM_001040669; NM_001099347; NM_001099919; NM_001100444; NM_001100609; NM_001100610; NM_001102678; NM_001109969; NM_001109970; NM_001110250; NM_001114754; NM_001162364; NM_009529; XM_006535351; ENSMUST00000075388; ENSMUST00000079797; ENSMUST00000096469; ENSMUST00000101645; ENSMUST00000101647; ENSMUST00000101654; ENSMUST00000101657; ENSMUST00000118046; ENSMUST00000118560; ENSMUST00000119231; ENSMUS…
10462621	4.16	4.37	0.15	0.17	-1.16	0.073986	0.999971	I830012O16Rik	RIKEN cDNA I830012O16 gene	chr19	34608190 - 34613401	+	NM_001005858; ENSMUST00000076249; AK151442
10517058	7.81	7.87	0.08	0.04	-1.04	0.073999	0.999971			chr4	133527895 - 133528437	-
10415052	11.31	11.42	0.11	0.04	-1.07	0.074009	0.999971	Mmp14	matrix metallopeptidase 14 (membrane-inserted)	chr14	54431612 - 54441265	+	NM_008608; ENSMUST00000089688; AK149636; BC076638; DQ249870; U54984; AK040968
10348999	8.51	8.8	0.2	0.16	-1.21	0.074012	0.999971	Cdh20	cadherin 20	chr1	104768529 - 104995481	+	NM_011800; ENSMUST00000062528; AF007116; BC119606; BC119607
10373861	8.71	8.8	0.09	0.02	-1.06	0.07404	0.999971	Rnf215	ring finger protein 215	chr11	4135160 - 4141193	+	NM_027859; XM_006514806; ENSMUST00000003677; ENSMUST00000124670; ENSMUST00000145705; AK047194; AK154140; BC103627; BC115907; BC115908; ENSMUST00000127165
10550790	3.91	4.06	0.14	0.09	-1.11	0.074187	0.999971	Nlrp4e	NLR family, pyrin domain containing 4E	chr7	23301275 - 23362270	+	NM_001004194; ENSMUST00000076470; AY596197; BC139319; BC139320
10381187	11.74	11.86	0.11	0.09	-1.09	0.074222	0.999971	Atp6v0a1	ATPase, H+ transporting, lysosomal V0 subunit A1	chr11	101009455 - 101063719	+	NM_001243049; NM_001243050; NM_001243051; NM_016920; XM_006532056; ENSMUST00000044721; ENSMUST00000092663; ENSMUST00000103110; ENSMUST00000139857; ENSMUST00000168757; AB022321; AF218249; AF218250; AF218251; AK166356; BC001995; BC066839; BC071182; U13836; ENSMUST00000154896; ENSMUST00000151554
10436849	10.78	10.84	0.05	0.06	-1.04	0.074231	0.999971	Ifnar1	interferon (alpha and beta) receptor 1	chr16	91465127 - 91507441	+	NM_010508; ENSMUST00000023689; ENSMUST00000123196; BC052217; BC052429; M89641; XR_384931; ENSMUST00000117748; BC043935
10511898	5.99	5.86	0.08	0.1	1.09	0.074252	0.999971	Gja10	gap junction protein, alpha 10	chr4	32600722 - 32602382	-	NM_010289; ENSMUST00000056517
10458183	7.12	6.96	0.16	0.1	1.12	0.074339	0.999971	Gfra3	glial cell line derived neurotrophic factor family receptor alpha 3	chr18	34689903 - 34720387	-	NM_010280; ENSMUST00000025224; AB008833; AF020305; AF036163; AF041842; AF051766; BC066202
10365590	9.27	9.2	0.02	0.08	1.05	0.074372	0.999971	Ccdc53	coiled-coil domain containing 53	chr10	88201093 - 88246158	+	NM_001122960; NM_026070; NM_027487; ENSMUST00000020248; ENSMUST00000171151; ENSMUST00000182183; ENSMUST00000182299; ENSMUST00000182619; BC029256; XM_006513980; ENSMUST00000182351; ENSMUST00000182359; AK028599
10593332	5.33	5.22	0.12	0.1	1.08	0.074381	0.999971	Bco2	beta-carotene oxygenase 2	chr9	50533151 - 50555104	-	NM_133217; XM_006510045; XM_006510047; ENSMUST00000119103; AJ290392; BC107006; BC107007
10568962	5.92	5.8	0.15	0.14	1.09	0.0745	0.999971	Olfr532	olfactory receptor 532	chr7	140418842 - 140419771	-	NM_147026; ENSMUST00000073226
10389162	13.38	13.34	0.04	0.03	1.03	0.074563	0.999971	Rpl12; LOC102635048; LOC102635609; Gm11425; Gm7117; Gm20430; LOC102641574; LOC102640707; Rpl12-ps1; Gm15793; Gm6285; Gm16519; Gm12038; Rpl12-ps2	ribosomal protein L12; 60S ribosomal protein L12-like; uncharacterized LOC102635609; predicted gene 11425; predicted pseudogene 7117; predicted gene 20430; ribosomal protein L12, pseudogene 1; predicted gene 15793; predicted gene 6285; predicted gene, 16519; predicted gene 12038; ribosomal proteimn L12-ps2	chr11	83027500 - 83027997	-	NM_009076; XM_006534601; XR_381426; XR_381427; ENSMUST00000076703; ENSMUST00000092620; ENSMUST00000102811; ENSMUST00000119608; ENSMUST00000126610; ENSMUST00000168697; ENSMUST00000172474; AK167761; BC018321; BC075731; BC081469; BC090393; L04280; XM_006544604; XM_006544729; ENSMUST00000071515; ENSMUST00000116168; ENSMUST00000121857; ENSMUST00000122012; ENSMUST00000154340; ENSMUST00000092011; ENSMUS…
10484758	3.53	3.67	0.08	0.13	-1.1	0.074606	0.999971	Olfr1198	olfactory receptor 1198	chr2	88745960 - 88746886	-	NM_207567; ENSMUST00000099814
10406423	8.7	8.52	0.08	0.14	1.13	0.074634	0.999971	Mblac2	metallo-beta-lactamase domain containing 2	chr13	81711417 - 81753275	+	NM_028372; ENSMUST00000057598
10492428	9.25	9.03	0.2	0.11	1.16	0.074809	0.999971	Tiparp	TCDD-inducible poly(ADP-ribose) polymerase	chr3	65528447 - 65555518	+	NM_178892; ENSMUST00000047906; ENSMUST00000154094; BC003919; BC068173; ENSMUST00000130705
10482129	5.21	5.35	0.1	0.07	-1.1	0.07484	0.999971	Olfr358	olfactory receptor 358	chr2	37004589 - 37005647	-	NM_207235; ENSMUST00000100146; BC119215; BC119217
10604853	7.94	8.08	0.21	0.14	-1.1	0.074851	0.999971	Slitrk4	SLIT and NTRK-like family, member 4	chrX	64269444 - 64276996	-	NM_178740; ENSMUST00000069926; ENSMUST00000114679; BC117890; BC117891; ENSMUST00000156121
10493809	6.1	5.92	0.07	0.14	1.13	0.074921	0.999971	S100a2	S100 calcium binding protein A2	chr3	90590216 - 90591443	+	NM_001195760; ENSMUST00000179550; XM_006501848
10578743	4.04	3.97	0.06	0.08	1.05	0.075018	0.999971	Adam29	a disintegrin and metallopeptidase domain 29	chr8	55870912 - 55906948	-	NM_175939; ENSMUST00000053441; AY190759; BC048676; BC119089; BC119091
10358259	10.45	10.62	0.13	0.1	-1.12	0.075047	0.999971	Nek7	NIMA (never in mitosis gene a)-related expressed kinase 7	chr1	138484714 - 138619696	-	NM_021605; XM_006529770; ENSMUST00000027642; AF217650; AK165583; BC037697; AK078639
10446282	5.82	6.16	0.29	0.29	-1.26	0.075224	0.999971	Emr1	EGF-like module containing, mucin-like, hormone receptor-like sequence 1	chr17	57358691 - 57483527	+	NM_010130; ENSMUST00000004850; ENSMUST00000086763; BC075688; U66888; X93328
10420787	10.3	10.38	0.05	0.05	-1.05	0.075233	0.999971	Mtmr9	myotubularin related protein 9	chr14	63523477 - 63543968	-	NM_177594; ENSMUST00000058679; BC046275; BC145946; BC145948
10407173	11.82	11.96	0.11	0.08	-1.1	0.075249	0.999971	Il6st	interleukin 6 signal transducer	chr13	112464109 - 112506841	+	NM_010560; ENSMUST00000070731; ENSMUST00000183663; ENSMUST00000183829; ENSMUST00000184276; ENSMUST00000184311; ENSMUST00000184445; ENSMUST00000184949; BC058679; M83336; ENSMUST00000183886; AK170020
10474545	9.21	9.25	0.09	0.07	-1.03	0.075294	0.999971	Slc12a6; Gm21985	solute carrier family 12, member 6; predicted gene 21985	chr2	112266314 - 112363156	+	NM_133648; NM_133649; XM_006498546; ENSMUST00000028549; ENSMUST00000053666; ENSMUST00000110987; ENSMUST00000110991; ENSMUST00000141047; AF211854; AF211855; AK133006; AK137387; BC062099
10387219	9.2	9.01	0.17	0.08	1.14	0.075338	0.999971	Rangrf	RAN guanine nucleotide release factor	chr11	68972484 - 68973855	-	NM_001285441; NM_001285443; NM_021329; ENSMUST00000038644; ENSMUST00000132093; ENSMUST00000143444; ENSMUST00000144271; ENSMUST00000150017; AF243512; BC038470; BC087921
10464504	10.36	10.37	0.09	0.04	-1.01	0.075374	0.999971	Lrp5	low density lipoprotein receptor-related protein 5	chr19	3584828 - 3686554	-	NM_008513; ENSMUST00000025856; ENSMUST00000177294; ENSMUST00000177330; AF064984; AF077847; BC011374; ENSMUST00000176867; AK081025
10562287	5.61	5.53	0.1	0.08	1.06	0.075461	0.999971			chr7	31972083 - 31972449	-
10467400	5.65	5.57	0.1	0.06	1.06	0.075559	0.999971	Cyp2c54	cytochrome P450, family 2, subfamily c, polypeptide 54	chr19	40037941 - 40073811	-	NM_206537; ENSMUST00000048959
10505044	9.4	9.63	0.21	0.14	-1.17	0.075597	0.999971	Fktn	fukutin	chr4	53713998 - 53763271	+	NM_139309; ENSMUST00000061771; ENSMUST00000107638; ENSMUST00000128667; AB077383; AB077384; AK052357; AK085931; BC017538; AK142744
10546421	8.52	8.72	0.2	0.08	-1.15	0.075735	0.999971	Prickle2	prickle homolog 2 (Drosophila)	chr6	92375888 - 92567366	-	NM_001081146; NM_001134459; NM_001134460; NM_001134461; XM_006506106; ENSMUST00000032093; ENSMUST00000113445; ENSMUST00000113446; ENSMUST00000113447; BC050793; BC099897; BC145754
10538939	8.86	8.96	0.06	0.1	-1.07	0.075762	0.999971	Eif2ak3	eukaryotic translation initiation factor 2 alpha kinase 3	chr6	70844515 - 70905240	+	NM_010121; ENSMUST00000034093; ENSMUST00000159401; AF076681; AK139679; BC054809
10604333	8.63	8.46	0.13	0.13	1.13	0.075782	0.999971	Dcaf12l1	DDB1 and CUL4 associated factor 12-like 1	chrX	44786570 - 44790151	-	NM_001190718; NM_178739; ENSMUST00000060481; ENSMUST00000115056; BC068319
10366153	5.34	5.73	0.3	0.41	-1.31	0.075785	0.999971	Rassf9	Ras association (RalGDS/AF-6) domain family (N-terminal) member 9	chr10	102512222 - 102546560	+	NM_146240; XM_006513632; XM_006513633; ENSMUST00000055355; BC028805; AK162032
10427471	7.14	7.31	0.21	0.12	-1.12	0.075799	0.999971	Osmr	oncostatin M receptor	chr15	6813590 - 6874969	-	NM_011019; ENSMUST00000022746; ENSMUST00000176826; ENSMUST00000177478; AB015978; AF058805; AK040020; AK157508; BC137703; ENSMUST00000175862; AK087179; ENSMUST00000176554
10493137	9.72	9.78	0.12	0.07	-1.04	0.07581	0.999971	Iqgap3	IQ motif containing GTPase activating protein 3	chr3	88082051 - 88121048	+	NM_001033484; ENSMUST00000071812; AK142260; AK162700; BC151102
10538115	7.02	6.85	0.11	0.13	1.13	0.07582	0.999971	Gimap8	GTPase, IMAP family member 8	chr6	48647234 - 48660875	+	NM_001077410; NM_212486; ENSMUST00000078223; AB178029; BC137943; BC137944; NM_001286629
10382542	9.66	9.56	0.07	0.03	1.07	0.075839	0.999971	Nup85	nucleoporin 85	chr11	115564444 - 115583985	+	NM_001002929; XM_006533670; ENSMUST00000021085; ENSMUST00000135893; ENSMUST00000138998; ENSMUST00000140986; ENSMUST00000144473; AF498263; BC079856
10456756	7.86	7.96	0.05	0.08	-1.07	0.075842	0.999971	Zbtb7c	zinc finger and BTB domain containing 7C	chr18	75820178 - 76148564	+	NM_145356; XM_006525736; ENSMUST00000058997; ENSMUST00000167921; BC018187; BC070424
10526232	8.8	8.64	0.09	0.08	1.12	0.07593	0.999971	Wbscr27	Williams Beuren syndrome chromosome region 27 (human)	chr5	134932373 - 134942637	+	NM_024479; XM_006504522; XM_006504524; XM_006504525; XM_006504527; ENSMUST00000047196; ENSMUST00000068617; ENSMUST00000111218; ENSMUST00000111219; ENSMUST00000111221; AY138964; AY354925; AY354926; AY354927; BC002286; ENSMUST00000136246; ENSMUST00000136815
10600921	9.37	9.2	0.08	0.08	1.13	0.076	0.999971	Stard8	START domain containing 8	chrX	99042665 - 99074730	+	NM_199018; XM_006527998; ENSMUST00000036606; ENSMUST00000127361; BC013223; BC034186; BC062944
10460693	6.13	6.19	0.08	0.06	-1.04	0.076001	0.999971	Frmd8os; Gm9783	FERM domain containing 8, opposite strand; predicted gene 9783	chr19	5848508 - 5851369	+	XR_388303; ENSMUST00000135347; AK009639; GU266552
10464836	8.77	8.97	0.15	0.1	-1.15	0.076037	0.999971	Actn3	actinin alpha 3	chr19	4861223 - 4877884	-	NM_013456; ENSMUST00000006626; ENSMUST00000138811; AF093775; BC111890
10484636	3.98	3.79	0.16	0.19	1.14	0.076149	0.999971	Olfr1097	olfactory receptor 1097	chr2	86890224 - 86891173	-	NM_146843; ENSMUST00000111576; BC104098; BC106801
10423599	7.2	7.39	0.13	0.11	-1.14	0.076173	0.999971	Matn2	matrilin 2	chr15	34306680 - 34436244	+	NM_016762; ENSMUST00000022947; ENSMUST00000163455; AK083151; BC005429; BC092298; U69262
10499914	6.72	6.47	0.17	0.17	1.19	0.07621	0.999971	Lce1b	late cornified envelope 1B	chr3	92655650 - 92656926	-	NM_026822; ENSMUST00000029531; BC069979; BC132596; BC132598
10437940	6.52	6.58	0.05	0.07	-1.04	0.076258	0.999971	Gm7731	predicted gene 7731	chr16	15216859 - 15217328	-	ENSMUST00000091759
10548972	5.82	5.64	0.18	0.11	1.13	0.076316	0.999971			chr6	140056393 - 140120720	-
10529026	7.33	7.5	0.04	0.11	-1.12	0.076391	0.999971	Gm9899	predicted gene 9899	chr5	30577282 - 30578025	-	NR_040427; ENSMUST00000065519
10448676	10.33	10.6	0.21	0.11	-1.2	0.076399	0.999971	Slc9a3r2	solute carrier family 9 (sodium/hydrogen exchanger), member 3 regulator 2	chr17	24639286 - 24650305	-	NM_023055; NM_023449; ENSMUST00000002572; ENSMUST00000019684; AB026489; BC065778; BC070458
10544002	11.83	11.92	0.13	0.1	-1.06	0.076422	0.999971	Creb3l2; LOC102642579	cAMP responsive element binding protein 3-like 2; cyclic AMP-responsive element-binding protein 3-like protein 2-like	chr6	37331021 - 37442139	-	NM_178661; XM_006544051; ENSMUST00000041093; BC043466; BC138470; BC138471
10419119	4.91	4.69	0.15	0.16	1.16	0.076448	0.999971	LOC102634703; LOC102635554; LOC102636948; Gm8068; Gm3141; LOC102634304; LOC102635261; Gm8232; LOC102636283; LOC102641463; Gm8165; Gm9611; Gm6401; Gm8180; Gm10375; Gm7945; Gm8122; Gm5929; Gm8024; Gm17079; Gm8005; Gm17078; Gm3072; Gm6482; Gm8229; 1700001F09Rik; Gm2951; Gm8138; Gm8020; Gm17093; Gm7951; Gm17175; Gm10377; LOC101056136; LOC102634269; LOC102636282; Gm8094; Gm8127; LOC102631744; LOC10264…	disks large homolog 5-like; predicted gene 8068; predicted gene 3141; predicted gene 8232; predicted gene 8165; predicted gene 9611; predicted gene 6401; predicted gene 8180; predicted gene 10375; predicted gene 7945; predicted gene 8122; predicted gene 5929; predicted gene 8024; predicted gene 17079; predicted gene 8005; predicted gene 17078; predicted gene 3072; predicted gene 6482; predicted g…	chr14	42293893 - 42294779	-	XM_006519775; XM_006519784; XM_006519796; XM_006519798; XM_006519810; XM_006519821; XM_006519838; XM_006519839; XM_006519841; XM_006519848; XM_006519849; XM_006543162; ENSMUST00000095981; ENSMUST00000100698; ENSMUST00000163566; ENSMUST00000163599; ENSMUST00000163725; ENSMUST00000164232; ENSMUST00000164277; ENSMUST00000164663; ENSMUST00000164948; ENSMUST00000165988; ENSMUST00000166883; ENSMUST0000…
10606473	7.97	7.61	0.31	0.23	1.28	0.076468	0.999971	Hdx; Gm9927	highly divergent homeobox; predicted gene 9927	chrX	111570629 - 111570946	-	ENSMUST00000038472; ENSMUST00000113422; AK034060
10464153	10	9.96	0.04	0.05	1.03	0.076539	0.999971	Nhlrc2	NHL repeat containing 2	chr19	56548261 - 56598846	+	NM_025811; ENSMUST00000071423; BC095956; BC138190; BC138191
10346448	7.59	7.22	0.37	0.21	1.29	0.076649	0.999971	Aox4	aldehyde oxidase 4	chr1	58210397 - 58268597	+	NM_023631; ENSMUST00000040442; ENSMUST00000161833; AF233581; AK160953; BC117975; BC117976
10518812	10.68	10.9	0.22	0.07	-1.16	0.076652	0.999971	Camta1	calmodulin binding transcription activator 1	chr4	151061379 - 151290103	-	NM_001081557; XM_006538431; ENSMUST00000049790; ENSMUST00000097774; ENSMUST00000143434; ENSMUST00000169423; BC150740; ENSMUST00000105668; ENSMUST00000105670; AK147482; XM_006538445; ENSMUST00000140030
10397642	8.9	8.84	0.08	0.06	1.04	0.076655	0.999971			chr12	97844448 - 97845119	+
10486935	6.04	5.88	0.13	0.18	1.12	0.076661	0.999971	Patl2	protein associated with topoisomerase II homolog 2 (yeast)	chr2	122120108 - 122186189	-	NM_026251; XM_006500083; XM_006500085; XM_006500086; XR_374513; ENSMUST00000028665; AK010811; BC145646
10423503	7.85	7.76	0.13	0.08	1.06	0.076682	0.999971	Fam136b-ps	family with sequence similarity 136, member B, pseudogene	chr15	31276491 - 31276907	+	ENSMUST00000068987
10471677	10.45	10.52	0.1	0.04	-1.05	0.076736	0.999971	Dab2ip	disabled 2 interacting protein	chr2	35558573 - 35730992	+	NM_001001602; NM_001114124; NM_001114125; NM_001290637; NM_001290639; NM_001290640; NM_001290641; XM_006498297; XM_006498304; ENSMUST00000065001; ENSMUST00000091010; ENSMUST00000112981; ENSMUST00000112983; ENSMUST00000112986; ENSMUST00000112987; ENSMUST00000112992; ENSMUST00000124098; ENSMUST00000135741; ENSMUST00000145698; AY305656; AY305657; AY305658; BC118530; DQ473307; ENSMUST00000156669
10603936	5	4.92	0.14	0.05	1.06	0.076764	0.999971	Gm5168; Gm10230; Gm10147; Gm10487; Gm14632; Gm10096; Gm10058; Gm10486; Gm14819; Gm14525; Gm4836; Gm5169; Gm2030; Gm6121; Slx; Gm2003; Gm10488; Gm5935; Gm2066; Gm4297; Gm1993; Gm2012; Gm2005; Gm2092; Gm2759; Gm5934; Gm1989; Gm14527; Gm6113; Gm2288; Gm7421; Gm2318; Gm7365; Gm7350; Gm7438; Gm7408; Gm7386; Gm3657; Gm7415; Gm7398; Gm7391; Gm7375; Gm3681; Gm16430; Gm16405; Gm16404; Slxl1; LOC102641137;…	predicted gene 5168; predicted gene 10230; predicted gene 10147; predicted gene 10487; predicted gene 14632; predicted gene 10096; predicted gene 10058; predicted gene 10486; predicted gene 14819; predicted gene 14525; predicted gene 4836; predicted gene 5169; predicted gene 2030; predicted gene 6121; Sycp3 like X-linked; predicted pseudogene 2003; predicted gene 10488; predicted gene 5935; predi…	chrX	26028213 - 26231351	-	NM_001025607; NM_001099347; NM_001099919; NM_001100609; NM_001100610; NM_001102678; NM_001109969; NM_001109970; NM_001110250; NM_001162364; NM_009529; ENSMUST00000075388; ENSMUST00000079797; ENSMUST00000101645; ENSMUST00000101647; ENSMUST00000101654; ENSMUST00000119362; ENSMUST00000119649; ENSMUST00000168002; ENSMUST00000179874; ENSMUST00000180207; ENSMUST00000180344; NM_001040669; NM_001100445; …
10496262	7.71	7.58	0.09	0.1	1.09	0.076785	0.999971	Slc9b2	solute carrier family 9, subfamily B (NHA2, cation proton antiporter 2), member 2	chr3	135307747 - 135342540	+	NM_178877; XM_006502400; ENSMUST00000051849; ENSMUST00000126034; ENSMUST00000145195; AK076505; BC090977; ENSMUST00000132405; AK039655
10498919	4.7	4.61	0.04	0.1	1.06	0.076954	0.999971	Gm9989	predicted gene 9989	chr3	81922054 - 81922404	-	ENSMUST00000069880
10602033	5.6	5.37	0.23	0.16	1.18	0.076957	0.999971	Cldn2	claudin 2	chrX	139800828 - 139811386	+	NM_016675; ENSMUST00000054889; BC015252; BC085494; XM_006528489
10572838	9.87	9.94	0.11	0.06	-1.05	0.077039	0.999971	Sin3b	transcriptional regulator, SIN3B (yeast)	chr8	72723298 - 72757405	+	NM_001113248; NM_009188; ENSMUST00000004494; ENSMUST00000109950; AF038848; AK087970; AK173005; BC020049; BC021160; L38622; XM_006530789
10547657	7.55	7.79	0.27	0.23	-1.18	0.077099	0.999971	C3ar1	complement component 3a receptor 1	chr6	122847958 - 122856070	-	NM_009779; ENSMUST00000042081; AY786554; BC003728; U77460; AK081010
10358609	8.03	8.12	0.11	0.07	-1.06	0.077142	0.999971	Hmcn1	hemicentin 1	chr1	150704137 - 150704238	-	NM_001024720; ENSMUST00000074783; ENSMUST00000137197
10564005	3.52	3.55	0.1	0.08	-1.03	0.077164	0.999971	Gm22496; Gm25175; LOC102639749; Gm23660; Gm23922; Gm25314; Gm24088; Gm24657; Gm22996; Gm23254; Gm22834; Gm25098; Gm23356; Gm24027; Gm22511; Gm22630; Gm23560; Gm26498; Gm25462; Gm25648; Gm26059; Gm22255; Gm25146; Gm25523; Gm24926; Gm24585; Gm22627; Gm22912; Gm22632; Gm24866; Gm22524; Gm25710; Gm23575; Gm24872; Gm24100; Gm22449; Gm24702; Gm24206; Gm24862; Gm23310; Gm24528; Gm22909; Gm25461; Gm25449…	predicted gene, 22496; predicted gene, 25175; uncharacterized LOC102639749; predicted gene, 23660; predicted gene, 23922; predicted gene, 25314; predicted gene, 24088; predicted gene, 24657; predicted gene, 22996; predicted gene, 23254; predicted gene, 22834; predicted gene, 25098; predicted gene, 23356; predicted gene, 24027; predicted gene, 22511; predicted gene, 22630; predicted gene, 23560; p…	chr7	59470034 - 59470112	-	ENSMUST00000104493; ENSMUST00000178712; XR_391476; ENSMUST00000178362; ENSMUST00000178792; ENSMUST00000178810; ENSMUST00000179100; ENSMUST00000180085; ENSMUST00000180236; ENSMUST00000097244; ENSMUST00000102021; ENSMUST00000177580; ENSMUST00000177610; ENSMUST00000177611; ENSMUST00000177628; ENSMUST00000177781; ENSMUST00000177782; ENSMUST00000177799; ENSMUST00000177833; ENSMUST00000177844; ENSMUST0…
10542367	4.51	4.43	0.06	0.1	1.06	0.077182	0.999971	Gm26105	predicted gene, 26105	chr6	136281227 - 136281416	+	ENSMUST00000157253
10524882	11.13	11.25	0.17	0.07	-1.08	0.077185	0.999971	Wsb2	WD repeat and SOCS box-containing 2	chr5	117357305 - 117378601	+	NM_021539; ENSMUST00000031309; BC055100; AF072881; ENSMUST00000111959; AF033188; AK136416
10444830	8.55	8.48	0.15	0.09	1.04	0.07724	0.999971	H2-Q7; H2-Q9; H2-Q5; H2-Q8; H2-Q6; LOC102642913; H2-K1; H2-D1; Gm8909; LOC101056305; LOC547349; H2-Q4; H2-L; H2-Q1; H2-K2; H2-T3-like; H2-Bl; LOC676837; Gm11127; C920025E04Rik; H2-Q10; H2-Q2; H2-T22; H2-T23; LOC102641046; LOC102641349; Gm10499; H2-T9; H2-D4	histocompatibility 2, Q region locus 7; histocompatibility 2, Q region locus 9; histocompatibility 2, Q region locus 5; histocompatibility 2, Q region locus 8; histocompatibility 2, Q region locus 6; h-2 class I histocompatibility antigen, Q10 alpha chain-like; histocompatibility 2, K1, K region; histocompatibility 2, D region locus 1; predicted gene 8909; h-2 class I histocompatibility antigen, …	chr17	35439155 - 35443768	+	NM_001198560; NM_001198561; NM_001201460; NM_010394; ENSMUST00000071951; ENSMUST00000076256; ENSMUST00000078205; ENSMUST00000116010; ENSMUST00000116598; ENSMUST00000173788; AY989883; BC120554; NM_023124; NM_207648; XM_006544461; ENSMUST00000113879; AF062524; U97660; XR_385920; ENSMUST00000087189; ENSMUST00000097335; ENSMUST00000172979; ENSMUST00000173625; ENSMUST00000174693; AY989882; XM_00654480…
10472724	12.67	12.69	0.03	0.01	-1.02	0.077309	0.999971	Gorasp2	golgi reassembly stacking protein 2	chr2	70661576 - 70691743	+	ENSMUST00000112205; ENSMUST00000136485; AK010664; AK184024; BC007468; BC016455; NM_027352; NR_027343; ENSMUST00000028509; ENSMUST00000112201; BC005600; ENSMUST00000133432; AK044691; AK188100
10504337	6.8	6.77	0.07	0.06	1.03	0.077366	0.999971	Car9	carbonic anhydrase 9	chr4	43507005 - 43513729	+	NM_139305; XM_006537831; ENSMUST00000030183; ENSMUST00000124114; ENSMUST00000138073; AB086322; AJ245857; BC120544; BC120546; EF122497; ENSMUST00000129996
10498273	8.95	9.2	0.49	0.21	-1.19	0.077368	0.999971	Tm4sf1	transmembrane 4 superfamily member 1	chr3	57287064 - 57301919	-	NM_008536; XM_006501080; ENSMUST00000029376; ENSMUST00000171384; AK134603; BC083073; L15429; L15443
10434942	10.82	10.71	0.09	0.06	1.08	0.077442	0.999971	Dlg1	discs, large homolog 1 (Drosophila)	chr16	31663443 - 31873350	+	NM_001252433; NM_001252434; NM_001252435; NM_001252436; NM_007862; NR_045516; XM_006521770; ENSMUST00000023454; ENSMUST00000064477; ENSMUST00000100001; ENSMUST00000115196; ENSMUST00000115201; ENSMUST00000115205; ENSMUST00000131136; ENSMUST00000132176; AY159380; BC047142; BC057118; U93309
10537826	6.56	6.65	0.04	0.09	-1.07	0.077463	0.999971	Olfr435	olfactory receptor 435	chr6	43201646 - 43202587	+	NM_146653; ENSMUST00000058118
10386628	9.87	9.96	0.13	0.06	-1.06	0.077542	0.999971	Natd1	N-acetyltransferase domain containing 1	chr11	60902246 - 60913791	-	NM_025294; ENSMUST00000019075; BC034332; BC038816
10482200	9.89	10.11	0.15	0.14	-1.17	0.077564	0.999971	Dennd1a	DENN/MADD domain containing 1A	chr2	37680165 - 38287384	-	NM_146122; ENSMUST00000102787; ENSMUST00000140552; ENSMUST00000150896; AK136192; BC027786; DQ448594; BC023016
10373467	9.37	9.63	0.3	0.12	-1.2	0.077573	0.999971	Erbb3	v-erb-b2 erythroblastic leukemia viral oncogene homolog 3 (avian)	chr10	128568646 - 128589652	-	NM_010153; ENSMUST00000082059; AY686636; BC106091; BC036180; BC049279
10457583	10.24	10.19	0.03	0.05	1.03	0.07772	0.999971			chr18	13131231 - 13131561	-
10428353	9.87	10	0.07	0.09	-1.09	0.077788	0.999971	Lrp12	low density lipoprotein-related protein 12	chr15	39870602 - 39943994	-	NM_172814; ENSMUST00000022916; ENSMUST00000110305; BC058345; ENSMUST00000146714
10578746	7.23	7.1	0.15	0.13	1.09	0.077831	0.999971	Cep44	centrosomal protein 44	chr8	56531522 - 56550566	-	NM_001009951; XM_006509445; ENSMUST00000040330; ENSMUST00000123493; ENSMUST00000140107; AK220415; BC088983
10409065	8.14	8.23	0.08	0.07	-1.07	0.078029	0.999971	Ptpdc1	protein tyrosine phosphatase domain containing 1	chr13	48577872 - 48625580	-	NM_207232; XM_006516922; ENSMUST00000035824; BC066081
10599096	5.08	5	0.17	0.05	1.06	0.078052	0.999971	Gm5169; Gm10230; Gm10147; Gm5934; Gm10487; Gm14632; Gm10096; Gm10058; Gm10486; Gm14819; Gm6121; Gm14525; Gm4836; Gm2005; Gm10488; Gm2066; Gm2288; Gm2318; Gm2012; Gm7438; Gm7408; Gm7386; Gm3657; Gm7415; Gm7398; Gm7391; Gm2092; Gm7375; Gm14527; Gm2759; Gm3681; Gm5168; Gm2030; Gm4297; Slx; Gm2003; Gm5935; Gm4732; Gm7421; Gm9440; Gm1993; Gm7365; Gm1989; Gm6113; Gm16430; Gm16405; Gm16404; Slxl1; LOC10…	predicted gene 5169; predicted gene 10230; predicted gene 10147; predicted gene 5934; predicted gene 10487; predicted gene 14632; predicted gene 10096; predicted gene 10058; predicted gene 10486; predicted gene 14819; predicted gene 6121; predicted gene 14525; predicted gene 4836; predicted pseudogene 2005; predicted gene 10488; predicted pseudogene 2066; predicted gene 2288; predicted gene 2318;…	chrX	35067384 - 35090299	+	NM_001040669; NM_001099347; NM_001099919; NM_001100444; NM_001100609; NM_001100610; NM_001102678; NM_001109969; NM_001109970; NM_001110250; NM_001114754; NM_001162364; NM_009529; XM_006535351; ENSMUST00000075388; ENSMUST00000079797; ENSMUST00000096469; ENSMUST00000101645; ENSMUST00000101647; ENSMUST00000101654; ENSMUST00000101657; ENSMUST00000118046; ENSMUST00000118560; ENSMUST00000119231; ENSMUS…
10603975	5.08	5	0.17	0.05	1.06	0.078052	0.999971	Gm5169; Gm10230; Gm10147; Gm5934; Gm10487; Gm14632; Gm10096; Gm10058; Gm10486; Gm14819; Gm6121; Gm14525; Gm4836; Gm2005; Gm10488; Gm2066; Gm2288; Gm2318; Gm2012; Gm7438; Gm7408; Gm7386; Gm3657; Gm7415; Gm7398; Gm7391; Gm2092; Gm7375; Gm14527; Gm2759; Gm3681; Gm5168; Gm2030; Gm4297; Slx; Gm2003; Gm5935; Gm4732; Gm7421; Gm9440; Gm1993; Gm7365; Gm1989; Gm6113; Gm16430; Gm16405; Gm16404; Slxl1; LOC10…	predicted gene 5169; predicted gene 10230; predicted gene 10147; predicted gene 5934; predicted gene 10487; predicted gene 14632; predicted gene 10096; predicted gene 10058; predicted gene 10486; predicted gene 14819; predicted gene 6121; predicted gene 14525; predicted gene 4836; predicted pseudogene 2005; predicted gene 10488; predicted pseudogene 2066; predicted gene 2288; predicted gene 2318;…	chrX	27924034 - 27946916	-	NM_001040669; NM_001099347; NM_001099919; NM_001100444; NM_001100609; NM_001100610; NM_001102678; NM_001109969; NM_001109970; NM_001110250; NM_001114754; NM_001162364; NM_009529; XM_006535351; ENSMUST00000075388; ENSMUST00000079797; ENSMUST00000096469; ENSMUST00000101645; ENSMUST00000101647; ENSMUST00000101654; ENSMUST00000101657; ENSMUST00000118046; ENSMUST00000118560; ENSMUST00000119231; ENSMUS…
10345791	5.55	5.43	0.16	0.05	1.09	0.078098	0.999971	Il1rl1	interleukin 1 receptor-like 1	chr1	40429597 - 40465412	+	NM_001025602; NM_001294171; NM_010743; ENSMUST00000053043; ENSMUST00000097772; ENSMUST00000173514; ENSMUST00000174335; BC051445; D13695; M24843
10526961	8.91	9	0.09	0.1	-1.07	0.078214	0.999971	Mafk	v-maf musculoaponeurotic fibrosarcoma oncogene family, protein K (avian)	chr5	139791536 - 139802652	+	NM_010757; ENSMUST00000018287; ENSMUST00000110836; BC014295; D42124; U01036; ENSMUST00000151577
10595000	10.48	10.6	0.04	0.1	-1.09	0.078248	0.999971	Tmod3	tropomodulin 3	chr9	75497780 - 75559657	-	NM_016963; ENSMUST00000072232; AF177172; AF237630; BC082595
10563901	3.4	3.5	0.09	0.1	-1.08	0.078252	0.999971	Gm25934	predicted gene, 25934	chr7	59351409 - 59351487	-	ENSMUST00000178642
10433197	6.97	6.27	0.48	0.47	1.62	0.078273	0.999971	Tdgf1-ps1	teratocarcinoma-derived growth factor, pseudogene 1	chr16	3730510 - 3731025	+	ENSMUST00000179882
10355121	5.24	5.13	0.04	0.11	1.08	0.078279	0.999971	Mdh1b	malate dehydrogenase 1B, NAD (soluble)	chr1	63698827 - 63730318	-	NM_029696; ENSMUST00000114094; BC050786
10413695	12.1	12.03	0.07	0.07	1.05	0.078339	0.999971	Pbrm1	polybromo 1	chr14	31087516 - 31087661	+	NM_001081251; ENSMUST00000022471; ENSMUST00000022474; ENSMUST00000052239; ENSMUST00000090214; ENSMUST00000112092; ENSMUST00000112094; ENSMUST00000112095; ENSMUST00000112098; ENSMUST00000123678; ENSMUST00000136237; ENSMUST00000156407; ENSMUST00000156628
10428204	11.66	11.72	0.08	0.05	-1.04	0.078357	0.999971	Ywhaz	tyrosine 3-monooxygenase/tryptophan 5-monooxygenase activation protein, zeta polypeptide	chr15	36770770 - 36794244	-	NM_001253805; NM_011740; ENSMUST00000022894; BC050891
10608691	14.07	14.17	0.08	0.04	-1.07	0.078414	0.999971			chrUn		---
10413161	10.87	10.68	0.11	0.08	1.14	0.07843	0.999971	Cnot1; Gm6158	CCR4-NOT transcription complex, subunit 1; predicted gene 6158	chr14	24070074 - 24070637	+	NM_001205226; NM_153164; NM_178078; ENSMUST00000068452; ENSMUST00000098473; ENSMUST00000109467; AK048177; AK129258; BC157948; BC158073; BC172105
10357288	6.62	6.39	0.21	0.15	1.17	0.078532	0.999971	Htr5b	5-hydroxytryptamine (serotonin) receptor 5B	chr1	121509758 - 121528465	-	NM_010483; ENSMUST00000055884; BC114988; BC115825; X69867
10503168	10.49	10.3	0.07	0.14	1.14	0.078537	0.999971	Chd7	chromodomain helicase DNA binding protein 7	chr4	8805151 - 8805288	+	NM_001277149; ENSMUST00000039267; ENSMUST00000051558
10407467	10.1	10.07	0.09	0.07	1.02	0.078548	0.999971	Akr1e1	aldo-keto reductase family 1, member E1	chr13	4592490 - 4609164	-	NM_018859; ENSMUST00000091848; ENSMUST00000110691; ENSMUST00000131982; AK028605; BC012692; U68535
10439566	10.72	10.61	0.04	0.12	1.08	0.07855	0.999971	Atp6v1a	ATPase, H+ transporting, lysosomal V1 subunit A	chr16	44085404 - 44139019	-	NM_007508; XM_006521721; ENSMUST00000063661; ENSMUST00000114666; ENSMUST00000124102; ENSMUST00000137557; BC038392; ENSMUST00000130036; AK140873
10447589	10.33	10.17	0.18	0.08	1.12	0.078559	0.999971	Fbl; Gm5812	fibrillarin; predicted gene 5812	chr17	6121208 - 6122164	-	NM_007991; ENSMUST00000042405; ENSMUST00000061073; BC003813; BC092274
10424370	8.97	9.06	0.05	0.1	-1.06	0.078668	0.999971	Trib1	tribbles homolog 1 (Drosophila)	chr15	59648654 - 59657099	+	NM_144549; ENSMUST00000067543; AF358866; AK044537; BC006800; ENSMUST00000118228; AK041212
10425357	10.09	10.16	0.02	0.08	-1.05	0.078812	0.999971	Mief1	mitochondrial elongation factor 1	chr15	80234120 - 80252724	+	NM_178719; ENSMUST00000023048; ENSMUST00000166030; AK044773; BC137633
10381668	11.95	11.93	0.03	0.03	1.02	0.07882	0.999971	Nmt1	N-myristoyltransferase 1	chr11	103028551 - 103066105	+	NM_008707; ENSMUST00000021314; ENSMUST00000148795; AF043326; BC016526; BC021635
10438813	4.08	3.92	0.16	0.09	1.12	0.078823	0.999971	Mir690	microRNA 690	chr16	28599935 - 28600043	-	NR_030463; ENSMUST00000102110
10448967	8.03	8.1	0.03	0.1	-1.05	0.078895	0.999971	Sox8	SRY (sex determining region Y)-box 8	chr17	25565892 - 25570686	-	NM_011447; ENSMUST00000025003; ENSMUST00000174560; AK033460; BC043704; BC085619; ENSMUST00000173447
10400844	10.09	9.92	0.16	0.16	1.13	0.078906	0.999971	Pygl	liver glycogen phosphorylase	chr12	70190811 - 70227625	-	NM_133198; ENSMUST00000071250; ENSMUST00000161083; ENSMUST00000161840; AF288783; AK149491; BC013636
10436766	7.5	7.35	0.09	0.13	1.12	0.078939	0.999971	LOC102637070; Gm6358; LOC102636963; Krtap20-2; LOC102642848; 1110057P08Rik	keratin-associated protein 20-2-like; predicted gene 6358; keratin associated protein 20-2; RIKEN cDNA 1110057P08 gene	chr16	89140944 - 89141099	+	XM_006523122; ENSMUST00000089101; XM_006523121; NM_001163615; XM_006544825; XR_397165; ENSMUST00000089097; ENSMUST00000169954; AK004289
10367530	4.23	4.15	0.05	0.06	1.06	0.078989	0.999971	Olfr822	olfactory receptor 822	chr10	130074412 - 130075350	+	NM_146671; ENSMUST00000080460; BC127972
10525718	10.29	10.18	0.07	0.07	1.08	0.079	0.999971	Arl6ip4	ADP-ribosylation factor-like 6 interacting protein 4	chr5	124115796 - 124118196	+	NM_144509; ENSMUST00000031351; ENSMUST00000122394; ENSMUST00000145667; AB035383; BC063748
10582599	10.18	10.08	0.07	0.08	1.07	0.079073	0.999971	Nup133	nucleoporin 133	chr8	123899300 - 123949265	-	NM_172288; XM_006530964; ENSMUST00000044795; BC023915; BC026845; AK040528
10453049	8.6	8.99	0.14	0.27	-1.31	0.079074	0.999971	Cdc42ep3	CDC42 effector protein (Rho GTPase binding) 3	chr17	79333727 - 79355091	-	NM_026514; XM_006524295; ENSMUST00000068958; BC021409; BC034714; BC092297
10367091	12.24	12.15	0.08	0.05	1.06	0.079077	0.999971	Naca; Gm12482; Gm6863	nascent polypeptide-associated complex alpha polypeptide; predicted gene 12482; predicted gene 6863	chr10	128035573 - 128048637	+	NM_001113199; XM_006513332; ENSMUST00000092048; U48364; ENSMUST00000120435; NM_001282976; NM_013608; ENSMUST00000073868; BC029830; BC083340; BC099375; U22151; ENSMUST00000052882
10404407	8.3	8.47	0.24	0.14	-1.12	0.079216	0.999971	Foxc1	forkhead box C1	chr13	31806646 - 31810635	+	NM_008592; ENSMUST00000062292; AF045017; BC052011
10552353	7.09	7	0.1	0.06	1.07	0.079235	0.999971	LOC102639120	uncharacterized LOC102639120	chr7	42998392 - 42999261	+	XM_006541330
10406782	9.82	9.73	0.08	0.11	1.07	0.07929	0.999971	Fam169a	family with sequence similarity 169, member A	chr13	97071643 - 97129515	+	NM_001100458; NM_001146045; ENSMUST00000042517; ENSMUST00000169863
10492951	5.87	5.72	0.11	0.13	1.11	0.079375	0.999971	Gm23850	predicted gene, 23850	chr3	86364471 - 86364625	+	ENSMUST00000083830
10540359	6.68	6.86	0.15	0.11	-1.13	0.079461	0.999971	Cntn4	contactin 4	chr6	105677776 - 106699305	+	NM_001109749; NM_001109751; NM_173004; ENSMUST00000079416; ENSMUST00000089208; ENSMUST00000113258; ENSMUST00000113260; ENSMUST00000113261; ENSMUST00000113264; ENSMUST00000125904; ENSMUST00000132395; AK043507; AK173340; BC115766
10400458	3.5	3.35	0.13	0.09	1.11	0.079471	0.999971	Gm22296	predicted gene, 22296	chr12	55910821 - 55910923	-	ENSMUST00000083310
10378833	10.23	10.32	0.11	0.1	-1.06	0.079573	0.999971	Ssh2	slingshot homolog 2 (Drosophila)	chr11	77216425 - 77455548	+	NM_001291190; NM_177710; ENSMUST00000037912; ENSMUST00000181283; AB099288; BC141392; BC141393; ENSMUST00000180554; AK170142
10411519	11.9	11.79	0.07	0.08	1.08	0.079652	0.999971	Map1b	microtubule-associated protein 1B	chr13	99424441 - 99516540	-	NM_008634; ENSMUST00000064762; AK157749; BC138033; BC138034; AK158442; AK165800
10348451	7.78	7.96	0.11	0.12	-1.14	0.079662	0.999971	Ackr3	atypical chemokine receptor 3	chr1	90204003 - 90216288	+	NM_001271607; NM_007722; ENSMUST00000065587; AF000236; BC015254
10597571	3.24	3.17	0.06	0.05	1.05	0.07968	0.999971			chr9	118466891 - 118467064	-
10541642	6.9	7.01	0.11	0.04	-1.07	0.079738	0.999971			chr6	124251487 - 124252473	+
10485777	4.75	4.58	0.14	0.1	1.12	0.079774	0.999971	Olfr1294	olfactory receptor 1294	chr2	111537349 - 111538287	-	NM_146885; ENSMUST00000099614; BC127976
10608182	3.3	3.27	0.05	0.06	1.03	0.079878	0.999971			chrY	2061234 - 2103633	-
10488642	6.63	6.49	0.14	0.13	1.1	0.079889	0.999971	Defb19	defensin beta 19	chr2	152576086 - 152580312	-	NM_145157; ENSMUST00000053180; AF532614; AY098993; BC049701; DQ012035
10365482	11.05	11.31	0.23	0.08	-1.2	0.079929	0.999971	Timp3	tissue inhibitor of metalloproteinase 3	chr10	86300537 - 86349508	+	NM_011595; ENSMUST00000020234; BC014713; L19622; L27424
10586405	10.2	10.08	0.08	0.08	1.08	0.079945	0.999971	Spg21	spastic paraplegia 21 homolog (human)	chr9	65460937 - 65488470	+	NM_138584; XM_006511222; ENSMUST00000034955; AK090017; BC099434; BC132377; BC132403
10412235	5.88	5.74	0.13	0.13	1.1	0.079984	0.999971	A430090L17Rik	RIKEN cDNA A430090L17 gene	chr13	114124348 - 114151592	-	NR_045836
10468722	8.68	9.01	0.18	0.33	-1.27	0.079994	0.999971	Gfra1	glial cell line derived neurotrophic factor family receptor alpha 1	chr19	58235612 - 58455359	-	NM_001285457; NM_010279; NR_104342; XM_006526682; ENSMUST00000026076; ENSMUST00000129100; ENSMUST00000138530; ENSMUST00000140141; ENSMUST00000152507; ENSMUST00000169850; AB000800; AF015172; BC054378
10555744	4.88	4.69	0.18	0.1	1.14	0.08	0.999971	Olfr564; Olfr560	olfactory receptor 564; olfactory receptor 560	chr7	102803480 - 102804473	+	NM_146359; ENSMUST00000061096
10557925	8.03	8.11	0.08	0.06	-1.06	0.080056	0.999971	Itgad	integrin, alpha D	chr7	128154019 - 128154918	+	ENSMUST00000106237; AK132915
10372595	4.06	3.94	0.15	0.06	1.08	0.0801	0.999971	Gm10271	predicted gene 10271	chr10	116956824 - 116972609	-	ENSMUST00000092165
10566822	9.72	9.98	0.24	0.17	-1.19	0.080133	0.999971	Scube2	signal peptide, CUB domain, EGF-like 2	chr7	109798649 - 109865654	-	NM_020052; ENSMUST00000007423; ENSMUST00000106728; ENSMUST00000106729; ENSMUST00000132113; AK016571
10562093	5.89	5.77	0.09	0.08	1.09	0.080185	0.999971	Pmis2	Pmis2, sperm specific protein	chr7	30670722 - 30671591	-	NR_027848; NR_027849; ENSMUST00000051495; BC100424; AB690425
10498644	3.88	3.82	0.11	0.07	1.05	0.080207	0.999971	Gm8565	predicted gene 8565	chr3	69566433 - 69567455	-	ENSMUST00000183259
10519514	4.83	4.59	0.31	0.16	1.18	0.08024	0.999971	Gm15730	predicted gene 15730	chr5	8055139 - 8055553	+	ENSMUST00000121828
10375578	8.56	8.66	0.1	0.06	-1.07	0.080249	0.999971	Flt4	FMS-like tyrosine kinase 4	chr11	49609727 - 49652229	+	NM_008029; ENSMUST00000020617; BC138346; BC138348; L07296
10547664	5.34	5.03	0.17	0.24	1.24	0.080254	0.999971	Clec4e	C-type lectin domain family 4, member e	chr6	123281789 - 123289871	-	NM_019948; ENSMUST00000032239; ENSMUST00000175995; ENSMUST00000176443; ENSMUST00000177367; AB024717; BC003218; CT010223; ENSMUST00000176831; ENSMUST00000176096
10362676	9.92	10.1	0.05	0.12	-1.13	0.080426	0.999971	Cdk19	cyclin-dependent kinase 19	chr10	40349308 - 40483818	+	NM_001168304; NM_001291816; NM_001291817; NM_198164; ENSMUST00000044672; ENSMUST00000095743; BC062100; BC137614; BC144782
10452793	6.64	6.49	0.11	0.11	1.11	0.080446	0.999971	Galnt14	UDP-N-acetyl-alpha-D-galactosamine:polypeptide N-acetylgalactosaminyltransferase 14	chr17	73493228 - 73710235	-	NM_027864; ENSMUST00000024858; ENSMUST00000112591; AB175681; AK002747; BC117800; XM_006524939; XM_006524940; XM_006524941
10597935	7.13	6.83	0.13	0.17	1.23	0.08046	0.999971	Cdcp1	CUB domain containing protein 1	chr9	123172273 - 123216038	-	NM_133974; ENSMUST00000039229; ENSMUST00000148158; BC085253; ENSMUST00000140915; AK035674
10393804	7.94	8.01	0.05	0.03	-1.05	0.080486	0.999971	Arl16	ADP-ribosylation factor-like 16	chr11	120464326 - 120467600	-	NM_197995; ENSMUST00000076921; ENSMUST00000125806; ENSMUST00000141654; ENSMUST00000143233; ENSMUST00000152641; BC009089; BC139260; BC139262; ENSMUST00000122973; ENSMUST00000124970; ENSMUST00000128824; ENSMUST00000150688; ENSMUST00000154136
10367822	7.63	8.02	0.16	0.22	-1.31	0.0805	0.999971	Rab32	RAB32, member RAS oncogene family	chr10	10545022 - 10558207	-	NM_026405; ENSMUST00000019974; AB232627; AY135650; BC016409; BC055945
10582129	8.95	8.89	0.03	0.07	1.04	0.080658	0.999971	Taf1c	TATA box binding protein (Tbp)-associated factor, RNA polymerase I, C	chr8	119597974 - 119605219	-	NM_021441; XM_006530821; XM_006530823; ENSMUST00000093099; ENSMUST00000147964; BC058383; Y09974
10484791	5.77	5.57	0.22	0.15	1.15	0.08076	0.999971	Olfr1222	olfactory receptor 1222	chr2	89124794 - 89125729	-	NM_001011860; ENSMUST00000099794; ENSMUST00000137595
10402096	10.37	10.48	0.12	0.04	-1.08	0.08083	0.999971	Ttc7b	tetratricopeptide repeat domain 7B	chr12	100300797 - 100520790	-	NM_001033213; ENSMUST00000062957; AK148363
10480256	3.16	3.28	0.08	0.08	-1.08	0.080842	0.999971	Gm10848	predicted gene 10848	chr2	14707612 - 14707776	-	AK138658
10447566	13.15	13.05	0.08	0.03	1.07	0.081032	0.999971	Atp5g2	ATP synthase, H+ transporting, mitochondrial F0 complex, subunit C2 (subunit 9)	chr17	5816032 - 5816700	-	NM_026468; ENSMUST00000075630; ENSMUST00000086013; ENSMUST00000181584; BC006813; BC081437; BC106138
10558150	8.71	8.85	0.31	0.26	-1.11	0.081127	0.999971	Htra1	HtrA serine peptidase 1	chr7	130936230 - 130985658	+	NM_019564; ENSMUST00000006367; ENSMUST00000153290; AF172994; AF179369; AK167667; BC013516; ENSMUST00000150717
10479639	11.28	11.36	0.09	0.03	-1.06	0.081148	0.999971	Dnajc5	DnaJ (Hsp40) homolog, subfamily C, member 5	chr2	181520505 - 181552249	+	NM_001271584; NM_001271585; NM_016775; NR_073369; ENSMUST00000072334; ENSMUST00000108796; ENSMUST00000108797; ENSMUST00000116365; ENSMUST00000152578; AF032115; AK007879; BC012268
10607156	6.36	6.52	0.23	0.35	-1.12	0.081218	0.999971	Dcx	doublecortin	chrX	143855842 - 143933311	-	NM_001110222; NM_001110223; NM_001110224; NM_010025; ENSMUST00000033642; ENSMUST00000087313; ENSMUST00000112851; ENSMUST00000112856; ENSMUST00000139920; AB011678; AF045547; AK048410; AY560329; BC056391; BC057010; BC062974; ENSMUST00000125768; AK049050
10476301	8.72	8.85	0.13	0.15	-1.09	0.081227	0.999971	Smox	spermine oxidase	chr2	131491943 - 131525172	+	NM_001177833; NM_001177834; NM_001177835; NM_001177836; NM_001177837; NM_001177839; NM_145533; XM_006499288; ENSMUST00000028806; ENSMUST00000110179; ENSMUST00000110180; ENSMUST00000110181; ENSMUST00000110186; ENSMUST00000110188; ENSMUST00000110189; ENSMUST00000129143; ENSMUST00000151627; ENSMUST00000183575; ENSMUST00000183947; AF495851; AF495852; AF495853; AJ567480; AK166350; BC004831; NM_0011778…
10358593	7	7.21	0.19	0.21	-1.15	0.081349	0.999971	Hmcn1	hemicentin 1	chr1	150686665 - 150686946	-	NM_001024720; ENSMUST00000074783; ENSMUST00000137197
10466606	7.47	7.97	0.18	0.29	-1.41	0.081425	0.999971	Anxa1	annexin A1	chr19	20373428 - 20390673	-	NM_010730; ENSMUST00000025561; ENSMUST00000164587; BC002289; BC004594; CT009771; CT010298; EU684130
10399675	8.86	8.97	0.21	0.15	-1.08	0.081699	0.999971	Gm16372	predicted pseudogene 16372	chr12	24493207 - 24493656	-	ENSMUST00000073088
10413222	12.71	12.78	0.06	0.04	-1.05	0.081741	0.999971	Ppif	peptidylprolyl isomerase F (cyclophilin F)	chr14	25694154 - 25700468	+	NM_134084; ENSMUST00000022419; ENSMUST00000125881; BC004041
10386543	11.84	11.79	0.05	0.06	1.04	0.081762	0.999971	Pabpc4; Gm10110; Gm12626; Gm12620; Gm12623; Gm12612; Gm11841; Gm5466; Gm11839	poly(A) binding protein, cytoplasmic 4; predicted gene 10110; predicted gene 12626; predicted gene 12620; predicted gene 12623; predicted gene 12612; poly(A) binding protein, cytoplasmic 4 pseudogene; predicted gene 11841; predicted gene 5466; predicted gene 11839	chr11	60669140 - 60670828	-	NM_130881; NM_148917; ENSMUST00000078734; ENSMUST00000080178; ENSMUST00000081204; ENSMUST00000106241; ENSMUST00000106243; ENSMUST00000117339; ENSMUST00000119791; ENSMUST00000119849; ENSMUST00000140182; ENSMUST00000183940; AK135962; AK139580; BC003283; BC010345; BC056432; BC158087; ENSMUST00000117060; ENSMUST00000119395; ENSMUST00000124991; ENSMUST00000120647; AK016732; AK162172; ENSMUST00000146156
10442025	5.18	5.47	0.12	0.17	-1.22	0.081774	0.999971			chr17	16014880 - 16015137	+
10503448	8.4	8.5	0.13	0.1	-1.07	0.081797	0.999971	Mmp16	matrix metallopeptidase 16	chr4	17853482 - 18118734	+	NM_019724; ENSMUST00000029881; ENSMUST00000183662; AB021228; AF282844; AK077939; BC057926; ENSMUST00000133416; ENSMUST00000142434; AK053598
10570144	10.84	10.9	0.09	0.04	-1.04	0.081833	0.999971	Arhgef7	Rho guanine nucleotide exchange factor (GEF7)	chr8	11728169 - 11835219	+	NM_001113517; ENSMUST00000110909; AF247654; AF247655; AF343877; AY220301; U96634; NM_001113518; NM_017402; ENSMUST00000074856; ENSMUST00000098938; BC044838; ENSMUST00000033908; ENSMUST00000110904; AK139156
10371987	11.2	11.12	0.07	0.08	1.06	0.08185	0.999971	Metap2	methionine aminopeptidase 2	chr10	93858489 - 93891202	-	NM_019648; XM_006513896; ENSMUST00000047910; ENSMUST00000180840; ENSMUST00000181091; ENSMUST00000181217; ENSMUST00000181236; AB003144; AF434712; BC002213; BC092052; ENSMUST00000180688; ENSMUST00000181104
10482273	9.11	9.11	0.13	0.04	1	0.081869	0.999971	Golga1	golgi autoantigen, golgin subfamily a, 1	chr2	39016261 - 39065529	-	NM_001290649; NM_029793; ENSMUST00000039165; ENSMUST00000112850; ENSMUST00000126520; ENSMUST00000149810; ENSMUST00000153914; ENSMUST00000184996; AK044987; BC043090; BC053068; BC080733; NR_110968; XR_374126; ENSMUST00000136261
10403584	11.16	11.28	0.13	0.1	-1.09	0.081956	0.999971	Nid1	nidogen 1	chr13	13437691 - 13512264	+	NM_010917; ENSMUST00000005532; AK049585; BC131669
10438328	9.65	9.71	0.04	0.04	-1.04	0.081973	0.999971	Tango2	transport and golgi organization 2	chr16	18300825 - 18343896	-	NM_138583; XR_390134; ENSMUST00000115628; ENSMUST00000128580; ENSMUST00000130752; ENSMUST00000183630; ENSMUST00000184457; ENSMUST00000184631; BC005445; X74504; ENSMUST00000125287; ENSMUST00000145203; ENSMUST00000145758; ENSMUST00000184324; ENSMUST00000184443; ENSMUST00000184698; ENSMUST00000150152; ENSMUST00000152684; ENSMUST00000183948; ENSMUST00000185024
10358517	7.61	7.9	0.09	0.25	-1.22	0.082079	0.999971	Hmcn1	hemicentin 1	chr1	150612627 - 150612840	-	NM_001024720; ENSMUST00000074783; ENSMUST00000137197
10457733	10.8	10.94	0.12	0.05	-1.11	0.082109	0.999971	B4galt6	UDP-Gal:betaGlcNAc beta 1,4-galactosyltransferase, polypeptide 6	chr18	20686003 - 20746404	-	NM_019737; ENSMUST00000070080; AF097158; AF142674; BC011149
10489253	8.05	8.15	0.03	0.1	-1.07	0.082139	0.999971	Zhx3	zinc fingers and homeoboxes 3	chr2	160770447 - 160872990	-	NM_177263; ENSMUST00000103111; ENSMUST00000103112; ENSMUST00000109460; ENSMUST00000127201; ENSMUST00000176141; AK029603; AK030057; BC058111; AK122271; ENSMUST00000133937
10498361	4.77	4.81	0.06	0.02	-1.03	0.082235	0.999971	Gpr87	G protein-coupled receptor 87	chr3	59178923 - 59195104	-	NM_032399; ENSMUST00000056898; AF295366; BC125653; BC125655
10471424	9.87	10	0.08	0.17	-1.09	0.082246	0.999971	Fam102a	family with sequence similarity 102, member A	chr2	32535332 - 32569756	+	NM_153560; ENSMUST00000048375; ENSMUST00000136816; AK131145; BC023752; BC031157
10597871	7.37	7.28	0.06	0.12	1.06	0.082304	0.999971	Higd1a	HIG1 domain family, member 1A	chr9	121848560 - 121857624	-	AY028387; BC132371; NM_019814; ENSMUST00000060251
10503210	11.11	10.96	0.12	0.19	1.11	0.082312	0.999971	Chd7	chromodomain helicase DNA binding protein 7	chr4	8852678 - 8852807	+	NM_001277149; ENSMUST00000039267; ENSMUST00000051558
10533007	7.77	7.97	0.14	0.07	-1.15	0.082336	0.999971	Ccdc64	coiled-coil domain containing 64	chr5	115648178 - 115731559	-	NM_001080808; ENSMUST00000055408; ENSMUST00000148627; AK036757; BC126948; GU973876; ENSMUST00000117847; ENSMUST00000148276; AK041990
10451763	10.29	10.18	0.05	0.08	1.08	0.082408	0.999971	Satb1	special AT-rich sequence binding protein 1	chr17	51738901 - 51833200	-	NM_001163630; NM_001163631; NM_001163632; NM_009122; XM_006523923; XM_006523926; ENSMUST00000129667; ENSMUST00000133574; ENSMUST00000140979; ENSMUST00000144331; ENSMUST00000152830; ENSMUST00000169480; ENSMUST00000176669; BC011132; CT010371; U05252
10413304	13.17	13.25	0.06	0.03	-1.05	0.08248	0.999971	Arf4	ADP-ribosylation factor 4	chr14	26638197 - 26657258	+	NM_007479; ENSMUST00000022429; ENSMUST00000112318; ENSMUST00000166075; ENSMUST00000171282; AK013892; BC115650; BC115651; D87901
10605465	10.39	10.49	0.1	0.04	-1.07	0.082492	0.999971	Prkx	protein kinase, X-linked	chrX	77762023 - 77795960	-	NM_016979; XM_006527909; ENSMUST00000036333; AK034681; AK154447; BC006875; ENSMUST00000114044; AK039088
10524525	11.01	11.13	0.07	0.06	-1.08	0.082557	0.999971	Ube3b	ubiquitin protein ligase E3B	chr5	114380607 - 114421166	+	NM_054093; ENSMUST00000074002; ENSMUST00000130169; AF244362; BC023956; BC034059; BC096743
10530499	6.86	6.77	0.15	0.08	1.06	0.082593	0.999971	Gm5868; Slc10a4	predicted gene 5868; solute carrier family 10 (sodium/bile acid cotransporter family), member 4	chr5	72581639 - 72587550	-	NM_001024147; NM_173403; ENSMUST00000031124; ENSMUST00000031127; BC132529; BC138048
10465770	3.52	3.48	0.12	0.09	1.03	0.08274	0.999971			chr19	8541685 - 8541801	-
10532472	9.92	10.01	0.1	0.08	-1.06	0.082754	0.999971	Ulk1	unc-51 like kinase 1	chr5	110784487 - 110810081	-	NM_009469; XM_006534852; ENSMUST00000031490; AF053756; AF072370; BC057121; BC059835
10494060	9.2	9.17	0.07	0.02	1.03	0.082773	0.999971	Mrpl9	mitochondrial ribosomal protein L9	chr3	94443336 - 94450294	+	NM_030116; XM_006502322; ENSMUST00000029786; ENSMUST00000140827; AK021196; BC116385; BC116386; XM_006502321; ENSMUST00000098876; AK146237
10507699	10.92	11.05	0.09	0.04	-1.09	0.082842	0.999971	Scmh1	sex comb on midleg homolog 1	chr4	120405409 - 120530183	+	NM_001159630; NM_013883; ENSMUST00000000087; ENSMUST00000064991; ENSMUST00000106298; ENSMUST00000106301; ENSMUST00000136801; ENSMUST00000144862; AB030906; AB221680; AK009416; BC034667; ENSMUST00000144555; BC025478
10444114	10.09	10.18	0.04	0.06	-1.06	0.082893	0.999971	Vps52	vacuolar protein sorting 52 (yeast)	chr17	33955812 - 33966984	+	NM_172620; ENSMUST00000025178; ENSMUST00000173196; ENSMUST00000173318; ENSMUST00000174588; BC063329; ENSMUST00000173445
10420372	7.92	8.1	0.16	0.17	-1.13	0.082931	0.999971	Cryl1	crystallin, lambda 1	chr14	57274993 - 57398515	-	NM_030004; ENSMUST00000022517; AB359906; AF351609; AK020717; BC004074; BC027064
10548552	4.36	4.23	0.12	0.11	1.1	0.083	0.999971	Klra2	killer cell lectin-like receptor, subfamily A, member 2	chr6	131219223 - 131247362	-	NM_001170851; NM_008462; ENSMUST00000032306; ENSMUST00000088867; AF253058; AF253059; AF395446; BC064711; EF025059; AF253057; AY860971; U10304
10594110	11.47	11.55	0.1	0.05	-1.06	0.083031	0.999971	Neo1	neogenin	chr9	58874679 - 59036441	-	NM_001042752; NM_008684; ENSMUST00000068664; AK084609; BC054540
10571367	6.38	6.29	0.07	0.06	1.06	0.083116	0.999971			chr8	37154706 - 37155814	+
10581575	10.74	10.8	0.04	0.05	-1.04	0.083206	0.999971	Gm1943; Wdr70	WD repeat domain 70 pseudogene; WD repeat domain 70	chr8	109340601 - 109340864	-	NR_002928; BC037184; BC061236; NM_001081402; ENSMUST00000045766
10494003	4.79	4.7	0.08	0.06	1.07	0.08322	0.999971	Tdpoz3; Gm4982	TD and POZ domain containing 3; predicted gene 4982	chr3	93826020 - 93827117	+	NM_207271; ENSMUST00000081780; ENSMUST00000160440
10349947	9	9.48	0.26	0.27	-1.4	0.083223	0.999971	Fmod	fibromodulin	chr1	134037515 - 134048277	+	NM_021355; ENSMUST00000048183; AK054183; BC064779
10602271	3.92	3.82	0.13	0.06	1.07	0.083259	0.999971	Gm16400	predicted gene 16400	chrX	147720531 - 147722891	+	ENSMUST00000116523
10434007	6.59	6.5	0.08	0.11	1.06	0.0833	0.999971	Aifm3	apoptosis-inducing factor, mitochondrion-associated 3	chr16	17489691 - 17507483	+	NM_001291070; NM_175178; XM_006522595; ENSMUST00000023448; ENSMUST00000115685; ENSMUST00000124244; ENSMUST00000134952; ENSMUST00000149234; AK012958; BC096476; BC120685; ENSMUST00000132299
10393106	8.73	8.9	0.31	0.07	-1.12	0.083344	0.999971	Trim47	tripartite motif-containing 47	chr11	116105754 - 116110220	-	NM_001205081; NM_172570; ENSMUST00000021120; ENSMUST00000106441; ENSMUST00000127235; ENSMUST00000134691; ENSMUST00000141531; BC043714; BC055038; BC100317; BC132148; BC137953; BC145059
10358551	7.43	7.52	0.18	0.16	-1.07	0.083355	0.999971	Hmcn1	hemicentin 1	chr1	150649579 - 150649762	-	NM_001024720; ENSMUST00000074783; ENSMUST00000137197
10554733	3.84	3.97	0.16	0.08	-1.09	0.083377	0.999971	Olfr292	olfactory receptor 292	chr7	86688341 - 86695397	+	NM_146620; ENSMUST00000080165
10457400	8.09	7.99	0.09	0.08	1.07	0.08344	0.999971			chr18	9591139 - 9591399	-
10463476	6.17	6.03	0.09	0.17	1.1	0.083589	0.999971	Kazald1	Kazal-type serine peptidase inhibitor domain 1	chr19	45076139 - 45079282	+	NM_178929; XM_006526568; ENSMUST00000026234; ENSMUST00000111948; AK155095; BC115642
10485280	8.22	8.36	0.07	0.13	-1.1	0.083609	0.999971	Gm13889	predicted gene 13889	chr2	93956379 - 93957049	-	NM_001145034; ENSMUST00000099689; ENSMUST00000148314
10459804	7.25	7.07	0.13	0.1	1.13	0.08362	0.999971	Katnal2	katanin p60 subunit A-like 2	chr18	76977386 - 77047296	-	XM_006526440; ENSMUST00000122984; ENSMUST00000126153; ENSMUST00000135029; ENSMUST00000137498; ENSMUST00000154665; BC056963; BC069977; NM_027721; XM_006526437; XM_006526439; XM_006526441; ENSMUST00000026486; AK014074; ENSMUST00000137354; ENSMUST00000125744; ENSMUST00000154053; ENSMUST00000138336
10594549	6.76	6.66	0.06	0.11	1.07	0.083643	0.999971	Gm10144	predicted pseudogene 10144	chr9	65600067 - 65600273	-	XM_001476757
10594301	8.77	8.93	0.1	0.12	-1.12	0.083692	0.999971	Coro2b	coronin, actin binding protein, 2B	chr9	62419492 - 62537044	-	NM_175484; XM_006511097; ENSMUST00000048043; ENSMUST00000164246; BC062649
10375360	10.09	10.24	0.2	0.05	-1.11	0.083738	0.999971	Ebf1	early B cell factor 1	chr11	44618134 - 45006410	+	NM_001290709; NM_001290710; NM_001290711; NM_007897; XM_006532157; ENSMUST00000081265; ENSMUST00000101326; ENSMUST00000109268; ENSMUST00000135993; BC139362; BC139364; BC139765; L12147; ENSMUST00000149997; AK051438
10446402	11.04	11.05	0.05	0.02	-1.01	0.083876	0.999971	Ppp4r1	protein phosphatase 4, regulatory subunit 1	chr17	65783420 - 65841863	+	NM_001114131; NM_146081; XM_006524888; XM_006524890; XM_006524893; XM_006524894; ENSMUST00000073104; ENSMUST00000097293; ENSMUST00000159646; ENSMUST00000160664; ENSMUST00000162272; AK166418; BC026489; BC029761; NR_104465; ENSMUST00000162109; ENSMUST00000161127; ENSMUST00000182940
10429674	8.81	8.71	0.07	0.07	1.07	0.083969	0.999971	Tsta3	tissue specific transplantation antigen P35B	chr15	75924683 - 75929753	-	NM_031201; XM_006520749; XM_006520754; ENSMUST00000023231; BC089003; M30127
10496975	6.99	7.21	0.2	0.21	-1.17	0.083976	0.999971	Slc44a5	solute carrier family 44, member 5	chr3	153973436 - 154271722	+	XM_006501491; ENSMUST00000144677; BC068154; NM_001081263; ENSMUST00000089948; BC086641
10391513	11.22	11.29	0.15	0.05	-1.05	0.083985	0.999971	Dusp3	dual specificity phosphatase 3 (vaccinia virus phosphatase VH1-related)	chr11	101974159 - 101984799	-	NM_028207; ENSMUST00000003612; ENSMUST00000107172; ENSMUST00000107173; ENSMUST00000143177; ENSMUST00000151678; ENSMUST00000176261; AF280809; AK079346; BC016269; XM_006534306
10546024	7.96	8.2	0.26	0.15	-1.19	0.084092	0.999971	Prokr1	prokineticin receptor 1	chr6	87578592 - 87590701	-	NM_021381; ENSMUST00000050887; AF236082; AF487278; BC059003
10440554	10.12	9.97	0.14	0.07	1.11	0.084134	0.999971	Ltn1	listerin E3 ubiquitin protein ligase 1	chr16	87397787 - 87398024	-	NM_001081068; XM_006523112; ENSMUST00000039449
10489985	8.56	8.82	0.28	0.11	-1.2	0.084311	0.999971	Atp9a	ATPase, class II, type 9A	chr2	168634438 - 168741964	-	NM_001289445; NM_001289446; NM_015731; XM_006498603; ENSMUST00000029060; ENSMUST00000109175; ENSMUST00000109176; ENSMUST00000109177; ENSMUST00000140188; ENSMUST00000178504; AF152243; BC021814; BC075718; BC094551; AF011336
10430974	10.26	10.32	0.1	0.1	-1.04	0.084317	0.999971	Arfgap3	ADP-ribosylation factor GTPase activating protein 3	chr15	83299739 - 83350247	-	NM_025445; ENSMUST00000067215; BC004081; BC060369; XM_006521257
10358595	7.63	7.84	0.1	0.25	-1.15	0.084339	0.999971	Hmcn1	hemicentin 1	chr1	150689516 - 150689677	-	NM_001024720; ENSMUST00000074783; ENSMUST00000137197
10473793	10.63	10.52	0.08	0.05	1.08	0.084342	0.999971	Psmc3	proteasome (prosome, macropain) 26S subunit, ATPase 3	chr2	91054082 - 91066099	+	NM_008948; ENSMUST00000002171; ENSMUST00000067663; ENSMUST00000111441; ENSMUST00000141462; ENSMUST00000146506; AK083043; BC005783; D49686; ENSMUST00000151419; ENSMUST00000152269
10523357	4.34	4.11	0.06	0.2	1.17	0.084451	0.999971	Gm25937	predicted gene, 25937	chr5	95867334 - 95867440	+	ENSMUST00000083912
10398444	6.83	6.77	0.06	0.04	1.04	0.084588	0.999971			chr12	109827015 - 109828124	+
10605522	4.9	4.81	0.08	0.05	1.07	0.084676	0.999971	Gm7173	predicted gene 7173	chrX	79482479 - 79517285	-	NM_001099307; ENSMUST00000101410; XM_006528235
10389331	8.03	7.99	0.11	0.07	1.03	0.084679	0.999971	Znhit3	zinc finger, HIT type 3	chr11	84910955 - 84916356	-	NM_001005223; XM_006533673; ENSMUST00000103195; ENSMUST00000127838; ENSMUST00000144552; BC089554; ENSMUST00000136656
10352556	12.27	12.38	0.11	0.05	-1.08	0.084712	0.999971	Gm3809	predicted gene 3809	chr1	186960508 - 186961513	+	ENSMUST00000180973
10575034	11.57	11.69	0.12	0.11	-1.09	0.084749	0.999971	Cdh3	cadherin 3	chr8	106510891 - 106556908	+	NM_001037809; NM_007665; ENSMUST00000080797; BC098459
10396694	9.16	9.26	0.07	0.04	-1.07	0.084799	0.999971	Churc1; Fntb	churchill domain containing 1; farnesyltransferase, CAAX box, beta	chr12	76765573 - 76783180	+	NM_206534; ENSMUST00000041262; ENSMUST00000110399; ENSMUST00000126408; BC019472; BC076499; ENSMUST00000137826; ENSMUST00000125842; ENSMUST00000152917; AK136890
10500911	10.36	10.44	0.09	0.11	-1.06	0.084891	0.999971	Mov10	Moloney leukemia virus 10	chr3	104794832 - 104818242	-	NM_001163440; NM_001163441; NM_008619; ENSMUST00000002297; ENSMUST00000106774; ENSMUST00000106775; ENSMUST00000166979; ENSMUST00000168015; BC053743
10381695	4.5	4.38	0.16	0.12	1.08	0.084949	0.999971			chr11	103107649 - 103107735	+
10401109	6.74	6.48	0.19	0.27	1.2	0.08505	0.999971	Gpx2	glutathione peroxidase 2	chr12	76792335 - 76795506	-	NM_030677; ENSMUST00000082431; BC010823; BC034335; BC039658; BC054848
10507851	12.02	11.98	0.05	0.04	1.03	0.085142	0.999971	Pabpc4; Gm10110; Gm12626; Gm5466; Gm12620; Gm12623; Gm12612; Gm11841; Gm11839; Gm17572	poly(A) binding protein, cytoplasmic 4; predicted gene 10110; predicted gene 12626; predicted gene 5466; predicted gene 12620; predicted gene 12623; predicted gene 12612; poly(A) binding protein, cytoplasmic 4 pseudogene; predicted gene 11841; predicted gene 11839; predicted gene, 17572	chr4	123282911 - 123298927	+	NM_130881; NM_148917; ENSMUST00000078734; ENSMUST00000080178; ENSMUST00000081204; ENSMUST00000106241; ENSMUST00000106243; ENSMUST00000124991; ENSMUST00000183940; AK016732; AK135962; AK162172; BC003283; BC010345; BC056432; ENSMUST00000117339; ENSMUST00000119395; ENSMUST00000119791; ENSMUST00000119849; ENSMUST00000140182; AK139580; BC158087; ENSMUST00000117060; ENSMUST00000120647; ENSMUST0000017145…
10433536	9.16	9.21	0.09	0.05	-1.04	0.085266	0.999971	Clec16a	C-type lectin domain family 16, member A	chr16	10545387 - 10744871	+	NM_001204229; NM_177562; XM_006522664; ENSMUST00000038145; ENSMUST00000066345; ENSMUST00000115823; ENSMUST00000115824; ENSMUST00000115827; ENSMUST00000115828; ENSMUST00000122856; ENSMUST00000155633; AK016529; AK089327; AK155314; BC138907; BC138909
10455227	11	11.05	0.14	0.09	-1.04	0.085287	0.999971	Rnf14	ring finger protein 14	chr18	38296684 - 38317849	+	NM_001164621; NM_001164622; NM_020012; XM_006526126; ENSMUST00000072376; ENSMUST00000170811; ENSMUST00000171461; AF249667; AF249668; AK010162; BC052205; BC054841; BC094250
10605753	5.06	4.88	0.12	0.09	1.13	0.085294	0.999971	4932442L08Rik	RIKEN cDNA 4932442L08 gene	chrX	94340009 - 94366777	-	ENSMUST00000044989; ENSMUST00000113902; ENSMUST00000113903; BC115707; XM_006544593
10557399	8.98	9.08	0.12	0.31	-1.07	0.085307	0.999971	Sbk1	SH3-binding kinase 1	chr7	126272619 - 126295016	+	NM_145587; ENSMUST00000056028; BC024114; BC025837; BC031759
10398075	7.39	7.69	0.14	0.15	-1.23	0.085329	0.999971	Serpina3n	serine (or cysteine) peptidase inhibitor, clade A, member 3N	chr12	104406729 - 104414329	+	NM_009252; ENSMUST00000021506; BC013651; M64086
10391540	9.37	9.49	0.14	0.09	-1.09	0.085387	0.999971	Mpp2	membrane protein, palmitoylated 2 (MAGUK p55 subfamily member 2)	chr11	102057017 - 102088515	-	NM_016695; XM_006533683; XM_006533686; ENSMUST00000017458; ENSMUST00000100398; ENSMUST00000127522; AF162685; AK141422; AK172253; BC053026
10451238	10.2	10.09	0.06	0.13	1.08	0.085466	0.999971	Polr1c	polymerase (RNA) I polypeptide C	chr17	46243928 - 46247966	-	NM_009085; ENSMUST00000087026; ENSMUST00000124655; ENSMUST00000142706; ENSMUST00000152583; ENSMUST00000173232; ENSMUST00000173349; BC130018; ENSMUST00000174392
10566686	3.98	3.73	0.21	0.24	1.19	0.085567	0.999971	Olfr490	olfactory receptor 490	chr7	108286180 - 108287124	-	NM_146498; ENSMUST00000074550
10577604	9.85	9.93	0.04	0.08	-1.05	0.085575	0.999971	Agpat6	1-acylglycerol-3-phosphate O-acyltransferase 6 (lysophosphatidic acid acyltransferase, zeta)	chr8	23172946 - 23208346	-	NM_018743; ENSMUST00000167004; AF015811; AF406611; AK049675; AY489184; BC031767; BC057860
10352827	6.24	6.17	0.08	0.11	1.05	0.085579	0.999971	A130010J15Rik	RIKEN cDNA A130010J15 gene	chr1	193168049 - 193168131	+	ENSMUST00000160822
10406856	6.73	6.63	0.1	0.13	1.07	0.085706	0.999971	Gm807	predicted gene 807	chr13	99100706 - 99107580	+	XR_395481; ENSMUST00000181742; AK145614; XR_395480
10452151	9.08	9.2	0.13	0.09	-1.09	0.08576	0.999971	Rfx2	regulatory factor X, 2 (influences HLA class II expression)	chr17	56775897 - 56831013	-	NM_009056; NM_027787; ENSMUST00000002444; ENSMUST00000086801; BC004654; AK086559
10500091	9.97	9.9	0.05	0.06	1.05	0.085794	0.999971	Scnm1	sodium channel modifier 1	chr3	95129719 - 95134012	-	NM_001163573; NM_027013; ENSMUST00000172572; ENSMUST00000173462; ENSMUST00000174835; BC028867; ENSMUST00000173527; ENSMUST00000174859; ENSMUST00000174508
10430370	6.86	6.98	0.1	0.08	-1.09	0.085819	0.999971	Gm6723	predicted pseudogene 6723	chr15	78554402 - 78554848	-	ENSMUST00000180449
10361669	9.74	9.64	0.08	0.09	1.07	0.085871	0.999971	Katna1	katanin p60 (ATPase-containing) subunit A1	chr10	7726006 - 7763149	+	NM_011835; XM_006512738; ENSMUST00000019929; ENSMUST00000165806; ENSMUST00000173400; AF153197; BC009136; ENSMUST00000172400
10552173	9.15	9.17	0.08	0.03	-1.01	0.085913	0.999971	Cep89	centrosomal protein 89	chr7	35397035 - 35438687	+	NM_028120; XR_391104; ENSMUST00000079414; ENSMUST00000141704; BC003981; ENSMUST00000152020; ENSMUST00000125041; ENSMUST00000148166; AK082303
10598240	8.42	8.58	0.1	0.11	-1.12	0.086008	0.999971	Shroom4	shroom family member 4	chrX	6400145 - 6637448	+	NM_001040459; XM_006527549; ENSMUST00000089520; ENSMUST00000103005; AK173129; BC151022; DQ435686; DQ435687; ENSMUST00000143641
10354233	9.05	9.16	0.07	0.08	-1.07	0.086044	0.999971	Tgfbrap1	transforming growth factor, beta receptor associated protein 1	chr1	43047269 - 43098622	-	NM_001013025; XM_006496301; ENSMUST00000095014; AK141742; BC138866; BC138867
10354370	3.57	3.51	0.06	0.07	1.05	0.086083	0.999971	Gm23216	predicted gene, 23216	chr1	45685456 - 45685562	-	ENSMUST00000179545
10529252	10.95	10.88	0.1	0.05	1.05	0.086219	0.999971	Prr14l; Gm20671	proline rich 14-like; predicted gene 20671	chr5	32789275 - 32828001	-	NM_194340; ENSMUST00000120129; ENSMUST00000155392; AY372183; BC094374; XM_006503839; XM_006503840; ENSMUST00000144673
10489831	11.95	11.99	0.03	0.05	-1.03	0.08625	0.999971	Stau1	staufen (RNA binding protein) homolog 1 (Drosophila)	chr2	166948147 - 166996299	-	NM_001109905; NM_001109906; NM_001291160; NM_011490; NR_111895; ENSMUST00000049412; ENSMUST00000109235; ENSMUST00000109236; ENSMUST00000109238; ENSMUST00000142481; ENSMUST00000149454; ENSMUST00000154506; ENSMUST00000184390; AF061942; AF395842; AK158952; AY391773; BC012959; ENSMUST00000134664
10532767	10.14	10.24	0.09	0.08	-1.08	0.08637	0.999971	Ssh1	slingshot homolog 1 (Drosophila)	chr5	113941651 - 113993759	-	NM_198109; ENSMUST00000077689; ENSMUST00000112298; ENSMUST00000159510; ENSMUST00000159592; ENSMUST00000162322; AB099287; AK173144
10424119	7.17	7.32	0.29	0.1	-1.11	0.086473	0.999971	Nov	nephroblastoma overexpressed gene	chr15	54745922 - 54753764	+	NM_010930; ENSMUST00000050027; AK081944; BC003774; X96585
10488626	11.14	11.22	0.06	0.05	-1.06	0.086492	0.999971	Zcchc3	zinc finger, CCHC domain containing 3	chr2	152412955 - 152415027	-	NM_175126; ENSMUST00000099207; BC055755
10469635	4.41	4.23	0.14	0.1	1.14	0.086519	0.999971	Gm10846	predicted gene 10846	chr2	21881210 - 21881563	+	AK157551
10376895	4.01	3.86	0.08	0.09	1.11	0.086579	0.999971	Gm10428	predicted gene 10428	chr11	62753100 - 62753498	+	ENSMUST00000178750; AK142775
10593867	8.11	8.14	0.13	0.07	-1.02	0.086602	0.999971	Lingo1	leucine rich repeat and Ig domain containing 1	chr9	56618475 - 56685253	-	NM_181074; XM_006511086; XM_006511087; ENSMUST00000053568; ENSMUST00000114247; ENSMUST00000114256; AF373780; AK027262; AK034084; BC052384; BC065696
10462699	8.18	8.12	0.05	0.07	1.04	0.086631	0.999971			chr19	36404445 - 36405603	+
10445824	5.14	5.27	0.1	0.1	-1.09	0.086741	0.999971	Gm22978	predicted gene, 22978	chr17	49292742 - 49292903	+	ENSMUST00000082607
10368289	9.82	9.94	0.21	0.13	-1.09	0.086804	0.999971	Enpp1	ectonucleotide pyrophosphatase/phosphodiesterase 1	chr10	24641411 - 24712102	-	NM_008813; XM_006512598; ENSMUST00000039882; ENSMUST00000105520; ENSMUST00000135846; ENSMUST00000150570; AF339910; AK036952; BC050011; J02700
10567626	10.35	10.24	0.08	0.03	1.08	0.086833	0.999971	Gga2	golgi associated, gamma adaptin ear containing, ARF binding protein 2	chr7	121986722 - 122021167	-	NM_028758; ENSMUST00000033160; ENSMUST00000124566; ENSMUST00000144779; BC057377; BC062933; ENSMUST00000138441; AK051911
10502165	11.29	11.26	0.04	0.06	1.02	0.086847	0.999971	Sec24b	Sec24 related gene family, member B (S. cerevisiae)	chr3	129983183 - 130060907	-	NM_207209; ENSMUST00000001079; ENSMUST00000165873; ENSMUST00000165889; ENSMUST00000168644; BC046776; BC057355
10461365	8.89	8.85	0.06	0.04	1.03	0.086897	0.999971	LOC101055956; Eef1g	elongation factor 1-gamma-like; eukaryotic translation elongation factor 1 gamma	chr19	8967041 - 8978475	+	ENSMUST00000052248; ENSMUST00000135025
10562064	8.17	8.01	0.32	0.14	1.12	0.086897	0.999971	Etv2	ets variant 2	chr7	30633618 - 30636147	-	NM_007959; ENSMUST00000108147; L10427
10356876	3.54	3.62	0.07	0.06	-1.05	0.086925	0.999971	Gm24440; Gm22203; Gm24512	predicted gene, 24440; predicted gene, 22203; predicted gene, 24512	chr1	95565542 - 95565603	-	ENSMUST00000157236; ENSMUST00000158605; ENSMUST00000174963
10602586	4.22	4.27	0.04	0.07	-1.03	0.08701	0.999971	Mirlet7f-2	microRNA let7f-2	chrX	151912346 - 151912428	+	NR_029732; ENSMUST00000083668
10556131	5.09	5.03	0.08	0.08	1.05	0.08709	0.999971	Olfr483	olfactory receptor 483	chr7	108103279 - 108104343	+	NM_146735; ENSMUST00000104917; BC116910; BC116912
10529737	3.4	3.56	0.12	0.1	-1.12	0.087115	0.999971	Gm23022	predicted gene, 23022	chr5	40405745 - 40405930	-	ENSMUST00000158768
10348076	6.89	6.75	0.09	0.12	1.11	0.087198	0.999971	Rpl30-ps9	ribosomal protein L30, pseudogene 9	chr1	86473659 - 86474006	+	ENSMUST00000163337
10391013	6.6	6.51	0.16	0.14	1.06	0.087258	0.999971	Krt13	keratin 13	chr11	100117327 - 100121566	-	NM_010662; ENSMUST00000007275; ENSMUST00000128934; BC060286
10601942	10.6	10.83	0.17	0.15	-1.17	0.087263	0.999971	Nrk	Nik related kinase	chrX	138914505 - 139008053	+	NM_013724; ENSMUST00000064937; ENSMUST00000113052; ENSMUST00000131829; AB020741; AB035267; BC139029; BC139031
10427807	11.78	11.66	0.08	0.07	1.09	0.087294	0.999971	Sub1	SUB1 homolog (S. cerevisiae)	chr15	11981339 - 11996007	-	NM_011294; ENSMUST00000022816; ENSMUST00000110504; ENSMUST00000134414; BC010967; J03750; ENSMUST00000129533
10363559	7.03	6.93	0.09	0.1	1.07	0.087378	0.999971	4933428P19Rik	RIKEN cDNA 4933428P19 gene	chr10	62577882 - 62579068	+	AK016975
10397148	8.05	8.16	0.04	0.12	-1.09	0.087404	0.999971	Acot1	acyl-CoA thioesterase 1	chr12	84009498 - 84017674	+	BC022951; NM_012006; ENSMUST00000168120; BC028261
10440550	9.66	9.55	0.14	0.07	1.08	0.087417	0.999971	Ltn1	listerin E3 ubiquitin protein ligase 1	chr16	87394522 - 87394708	-	NM_001081068; XM_006523112; ENSMUST00000039449
10561527	12.83	12.88	0.04	0.05	-1.04	0.087453	0.999971	Actn4	actinin alpha 4	chr7	28893251 - 28962289	-	NM_021895; ENSMUST00000068045; ENSMUST00000127210; ENSMUST00000140622; ENSMUST00000144909; ENSMUST00000148196; ENSMUST00000150493; AK030237; BC013616; BC087554; DQ303411; DQ303410
10524718	13.5	13.42	0.08	0.11	1.06	0.087484	0.999971	Rplp0	ribosomal protein, large, P0	chr5	115559515 - 115563727	+	NM_007475; ENSMUST00000086519; BC003833; BC087887; BC089496; BC099384; BC011106; BC011291; ENSMUST00000156359
10400383	8.41	8.18	0.2	0.14	1.18	0.087551	0.999971	2700097O09Rik	RIKEN cDNA 2700097O09 gene	chr12	55045661 - 55080110	-	NM_028314; NR_030764; XR_381546; ENSMUST00000021406; BC056967; ENSMUST00000156852; AK079348; ENSMUST00000136281; BC016540
10584409	4.59	4.66	0.09	0.06	-1.05	0.087614	0.999971	Olfr902	olfactory receptor 902	chr9	38448874 - 38449803	+	NM_146802; ENSMUST00000050733; BC145901
10425211	8.43	8.27	0.07	0.13	1.12	0.087725	0.999971	Gcat; Galr3	glycine C-acetyltransferase (2-amino-3-ketobutyrate-coenzyme A ligase); galanin receptor 3	chr15	79030874 - 79038354	+	NM_013847; ENSMUST00000006544; AF093403; BC024107; NM_001161712; ENSMUST00000171999
10607560	6.28	6.16	0.1	0.07	1.09	0.087741	0.999971	Gm8644	predicted gene 8644	chrX	157650704 - 157651299	-	ENSMUST00000118619
10503410	10.78	10.87	0.04	0.1	-1.06	0.087862	0.999971	Tmem64	transmembrane protein 64	chr4	15203119 - 15285370	+	NM_181401; ENSMUST00000062684; BC030341
10370021	13.31	13.19	0.1	0.03	1.09	0.087892	0.999971	Mif; Gm10169; Gm16379	macrophage migration inhibitory factor; predicted pseudogene 10169; predicted pseudogene 16379	chr10	75859354 - 75860250	-	NM_010798; ENSMUST00000038169; ENSMUST00000121822; BC024895; BC086928; BC100605; L10613; ENSMUST00000161469
10439651	7.23	7.42	0.24	0.18	-1.13	0.087936	0.999971	Cd200	CD200 antigen	chr16	45382118 - 45409053	-	NM_010818; ENSMUST00000023341; ENSMUST00000163230; ENSMUST00000166512; ENSMUST00000167355; ENSMUST00000171328; ENSMUST00000171855; AF004023; AK148308; BC019172; BC051984; BC054759
10515090	7.52	7.61	0.13	0.14	-1.07	0.088032	0.999971	Cdkn2c	cyclin-dependent kinase inhibitor 2C (p18, inhibits CDK4)	chr4	109660876 - 109665675	-	NM_007671; XM_006502698; ENSMUST00000063531; ENSMUST00000097921; AK157209; BC027026; U19596; AK087461
10485241	8.86	9.02	0.15	0.09	-1.12	0.08816	0.999971	Accs	1-aminocyclopropane-1-carboxylate synthase (non-functional)	chr2	93835434 - 93849857	-	ENSMUST00000130077; ENSMUST00000146436; ENSMUST00000149073; ENSMUST00000150666; AK040509; NM_001290782; NM_183220; XM_006499766; ENSMUST00000041593; ENSMUST00000111246; BC039569; XR_374480; ENSMUST00000068513; ENSMUST00000141413; ENSMUST00000146045
10403285	5.45	5.58	0.13	0.05	-1.09	0.088162	0.999971	Tubal3	tubulin, alpha-like 3	chr13	3924695 - 3935276	+	NM_001033879; XM_006516479; ENSMUST00000021639; BC147507
10596072	11.34	11.57	0.12	0.1	-1.17	0.088237	0.999971	Ppp2r3a	protein phosphatase 2, regulatory subunit B, alpha	chr9	101106743 - 101251795	-	NM_001161362; XM_006511701; XM_006511702; XM_006511703; ENSMUST00000075941; BC031532; BC151170; BC151171; NM_172144; ENSMUST00000066773; AK035077
10598141	4.9	4.6	0.2	0.14	1.23	0.088352	0.999971			chrUn		---
10592618	9.2	9.07	0.12	0.05	1.1	0.088491	0.999971	Tbcel	tubulin folding cofactor E-like	chr9	42412317 - 42472226	-	NM_173038; XM_006510390; XM_006510392; XM_006510393; ENSMUST00000066148; ENSMUST00000066179; ENSMUST00000125995; ENSMUST00000128959; ENSMUST00000138506; AK052261; BC047462; BC139386; BC139387
10410204	4.53	4.46	0.08	0.05	1.05	0.088496	0.999971	Vmn2r84; Vmn2r121; Vmn2r85; Vmn2r86; Vmn2r87; Vmn2r16; Vmn2r17; Vmn2r123; Vmn2r89; Vmn2r122; Vmn2r88; Vmn2r-ps159; LOC102639004; Gm20782; Vmn2r10; LOC102642113	vomeronasal 2, receptor 84; vomeronasal 2, receptor 121; vomeronasal 2, receptor 85; vomeronasal 2, receptor 86; vomeronasal 2, receptor 87; vomeronasal 2, receptor 16; vomeronasal 2, receptor 17; vomeronasal 2, receptor 123; vomeronasal 2, receptor 89; vomeronasal 2, receptor, 122; vomeronasal 2, receptor 88; vomeronasal 2, receptor, pseudogene 159; vomeronasal type-2 receptor 26-like; predicted…	chr13	65353194 - 65423781	-	NM_001081448; NM_001100616; NM_001102602; NM_001103365; NM_001103366; NM_001104627; NM_001104628; NM_009485; NM_009486; NM_009487; NM_009488; NM_009492; NM_011686; NR_028141; NR_038052; NR_104384; XM_006536284; ENSMUST00000022438; ENSMUST00000071277; ENSMUST00000074107; ENSMUST00000094491; ENSMUST00000094502; ENSMUST00000096791; ENSMUST00000096792; ENSMUST00000099422; ENSMUST00000159611; ENSMUST0…
10575799	8.73	8.68	0.04	0.05	1.04	0.088519	0.999971	Plcg2	phospholipase C, gamma 2	chr8	117498291 - 117635142	+	NM_172285; ENSMUST00000081232; BC023877
10445688	12.03	12.08	0.11	0.01	-1.04	0.088568	0.999971	Ccnd3	cyclin D3	chr17	47505131 - 47599689	+	NM_001081635; NM_001081636; NM_007632; XM_006523552; XM_006523553; ENSMUST00000037333; ENSMUST00000171031; ENSMUST00000182209; ENSMUST00000182874; ENSMUST00000183044; ENSMUST00000183177; BC004076; BC005605; ENSMUST00000182129; ENSMUST00000182506; ENSMUST00000182848; M86183; ENSMUST00000182281; ENSMUST00000182539; AK165191
10565315	8.64	8.93	0.17	0.14	-1.22	0.088611	0.999971	Fah	fumarylacetoacetate hydrolase	chr7	84585159 - 84605768	-	NM_010176; ENSMUST00000032865; ENSMUST00000128460; BC010767; M84145
10376144	9.4	9.29	0.1	0.11	1.08	0.088649	0.999971	Fnip1	folliculin interacting protein 1	chr11	54438189 - 54518236	+	NM_173753; ENSMUST00000046835; BC079892; ENSMUST00000143650; AK087849
10402378	5.34	5.19	0.11	0.07	1.11	0.088752	0.999971	Gm46	predicted gene 46	chr12	103668897 - 103675464	-	XM_006543013; XM_006543014; ENSMUST00000095451; ENSMUST00000164148
10429510	7.27	7.18	0.14	0.1	1.07	0.088755	0.999971	2300005B03Rik	RIKEN cDNA 2300005B03 gene	chr15	74742839 - 74746687	-	NM_001081961; XM_006521359; ENSMUST00000057932; AB272582; AK009031; BC115610; BC115611
10351107	6.83	6.74	0.08	0.05	1.06	0.088819	0.999971	Pigc	phosphatidylinositol glycan anchor biosynthesis, class C	chr1	161969188 - 161973435	+	NM_001039045; NM_026078; ENSMUST00000028021; ENSMUST00000111594; AK016394; BC006938
10518761	5.58	5.68	0.07	0.06	-1.07	0.08883	0.999971	LOC102638183; Gm13092	small nuclear ribonucleoprotein F-like; predicted gene 13092	chr4	150315177 - 150315437	-	XM_006539426; ENSMUST00000136346
10406276	5.19	5.13	0.11	0.06	1.04	0.088907	0.999971	Gm24163	predicted gene, 24163	chr13	75905147 - 75905278	+	ENSMUST00000093660
10490256	12.5	12.46	0.05	0.04	1.03	0.08902	0.999971	Gm10712; Rps8-ps2; Gm14414; Gm14438; Gm15501; LOC101055915; Rps8; LOC102636216; Gm14323; Rps8-ps1; Gm11353; Gm5121; Gm5687; Gm16585	predicted gene 10712; ribosomal protein S8, pseudogene 2; predicted gene 14414; predicted gene 14438; predicted pseudogene 15501; 40S ribosomal protein S8-like; ribosomal protein S8 pseudogene; ribosomal protein S8; predicted gene 14323; ribosomal protein S8, pseudogene 1; predicted gene 11353; predicted gene 5121; predicted gene 5687; predicted gene 16585	chr2	175804916 - 175805618	-	ENSMUST00000092523; ENSMUST00000118709; ENSMUST00000120833; ENSMUST00000121572; ENSMUST00000140687; ENSMUST00000144051; NM_009098; XM_006530039; ENSMUST00000102696; ENSMUST00000122418; ENSMUST00000133910; ENSMUST00000137423; ENSMUST00000172445; ENSMUST00000180940; BC027217; BC051446; BC081464; BC081465; BC086899; BC100594; ENSMUST00000085711; ENSMUST00000118252; ENSMUST00000161442; ENSMUST0000014…
10569998	4.99	4.58	0.26	0.25	1.34	0.089021	0.999971			chr8	5117361 - 5117940	+
10442098	5.5	5.39	0.09	0.09	1.08	0.089156	0.999971	Fpr2; Fpr3	formyl peptide receptor 2; formyl peptide receptor 3	chr17	17887824 - 17971677	+	NM_008039; NM_008042; ENSMUST00000064068; ENSMUST00000115565; BC117066; ENSMUST00000054871; U78299; ENSMUST00000149944
10463347	6.69	6.6	0.1	0.11	1.07	0.089326	0.999971	Scd3; LOC102641835	stearoyl-coenzyme A desaturase 3; acyl-CoA desaturase-like	chr19	44203288 - 44244016	+	NM_024450; ENSMUST00000026220; AF272037; XM_006527129; BC118033; BC118045; XM_006543461
10607950	6.12	6.03	0.1	0.05	1.07	0.089379	0.999971	G530011O06Rik; Gm21860; Gm21748	RIKEN cDNA G530011O06 gene; predicted gene, 21860; predicted gene, 21748	chrX	169978378 - 169978686	-	NR_029457; ENSMUST00000154810; ENSMUST00000177893; ENSMUST00000179623
10498000	3.25	3.28	0.03	0.04	-1.02	0.089409	0.999971	Gm10730	predicted gene 10730	chr3	47265530 - 47265748	-	AK155972
10528015	7	6.81	0.25	0.05	1.14	0.089417	0.999971	Steap1	six transmembrane epithelial antigen of the prostate 1	chr5	5736320 - 5749311	-	NM_027399; XM_006503601; ENSMUST00000015796; ENSMUST00000169542; AF297098; AY029584; BC061023
10577441	3.94	3.83	0.15	0.12	1.08	0.08945	0.999971	Defb9	defensin beta 9	chr8	21881736 - 21885421	-	NM_139219; ENSMUST00000057076; BC109177
10479685	7.79	7.96	0.17	0.1	-1.13	0.089729	0.999971	Oprl1	opioid receptor-like 1	chr2	181714965 - 181720976	+	NM_001252565; NM_011012; NR_045540; NR_045541; NR_045542; XM_006500583; ENSMUST00000071585; ENSMUST00000108763; ENSMUST00000108766; ENSMUST00000108767; ENSMUST00000108768; ENSMUST00000148334; ENSMUST00000183693; ENSMUST00000184127; ENSMUST00000184795; AF043276; AF043277; AF043278; AF062381; AF075605; AF126469; BC050885; BC051982; U04952; U09421; ENSMUST00000126835
10501942	4.56	4.6	0.04	0.03	-1.03	0.089761	0.999971	1700006A11Rik	RIKEN cDNA 1700006A11 gene	chr3	124406331 - 124421452	-	XM_006502120; ENSMUST00000029598; BC137977
10417403	6.67	6.51	0.23	0.12	1.12	0.089837	0.999971	1700110I01Rik; LOC102631740; Gm10339; Gm3618; Gm21965; Gm2916; Gm10251; Gm10410; Gm11109; Gm26898; LOC100861615; Gm8297; LOC102637138; LOC102640699; 4930521O11Rik; Gm3029; Gm3629; Gm2977	RIKEN cDNA 1700110I01 gene; uncharacterized LOC102631740; predicted gene 10339; predicted gene 3618; predicted gene, 21965; predicted gene 2916; predicted gene 10251; predicted gene 10410; predicted gene 11109; predicted gene, 26898; alpha takusan-like; predicted gene 8297; uncharacterized LOC102637138; uncharacterized LOC102640699; RIKEN cDNA 4930521O11 gene; predicted gene 3029; predicted gene …	chr14	6638420 - 6684170	-	NR_038059; XR_383020; ENSMUST00000096151; ENSMUST00000112726; ENSMUST00000112812; ENSMUST00000177770; ENSMUST00000178392; ENSMUST00000178788; ENSMUST00000179153; ENSMUST00000180138; ENSMUST00000180289; ENSMUST00000181509; ENSMUST00000181678; ENSMUST00000181779; ENSMUST00000181786; XM_006517885; XM_006517913; XM_006518173; XR_383119; XR_383223; XR_383226; ENSMUST00000112775; AK015864; XM_006517886…
10457357	8.98	8.67	0.17	0.17	1.24	0.089864	0.999971	Mpp7	membrane protein, palmitoylated 7 (MAGUK p55 subfamily member 7)	chr18	7348770 - 7348895	-	NM_001081287; XM_006526328; ENSMUST00000115869; AK141108
10495206	6.05	6.15	0.04	0.12	-1.08	0.089918	0.999971	Slc16a4	solute carrier family 16 (monocarboxylic acid transporters), member 4	chr3	107291292 - 107312115	+	NM_146136; ENSMUST00000029502; ENSMUST00000106723; AK049873; BC025441; BC026596; ENSMUST00000153322; AK052779
10556018	6.61	6.51	0.14	0.09	1.07	0.090028	0.999971			chr7	106268686 - 106269081	+
10391490	8.12	8.29	0.16	0.17	-1.13	0.090108	0.999971	Etv4	ets variant 4	chr11	101769751 - 101785263	-	NM_008815; ENSMUST00000017868; ENSMUST00000107176; ENSMUST00000129160; ENSMUST00000129995; ENSMUST00000131117; ENSMUST00000131862; ENSMUST00000132040; ENSMUST00000137179; ENSMUST00000140970; ENSMUST00000149099; ENSMUST00000164750; DQ832277; AK144538; AK158497; BC068248
10376434	6.52	6.33	0.17	0.11	1.14	0.09011	0.999971	Btnl10	butyrophilin-like 10	chr11	58917952 - 58926965	+	NM_138678; XM_006532532; ENSMUST00000020792; ENSMUST00000069941; ENSMUST00000108818; ENSMUST00000142499; AF269232; AK143638; XM_006532535
10467258	8.42	8.58	0.13	0.12	-1.12	0.090116	0.999971	Myof	myoferlin	chr19	37899233 - 38043358	-	NM_001099634; ENSMUST00000041475; ENSMUST00000172095; AK086107; BC150790; AK041571; AK031666
10576934	6.46	6.6	0.1	0.12	-1.1	0.090157	0.999971	Fam155a	family with sequence similarity 155, member A	chr8	9206010 - 9771023	-	NM_173446; ENSMUST00000110969; BC117535; XM_006508808; AK162130
10422635	5.33	5.19	0.08	0.08	1.1	0.090182	0.999971	C6	complement component 6	chr15	4727212 - 4814902	+	NM_016704; XM_006519958; XM_006519959; ENSMUST00000022788; ENSMUST00000161997; ENSMUST00000162350; ENSMUST00000162585; AF184900; AK041057; BC011251
10540523	9.38	9.62	0.39	0.21	-1.18	0.09027	0.999971	Lmcd1	LIM and cysteine-rich domains 1	chr6	112273758 - 112330430	+	NM_144799; ENSMUST00000032376; BC019124
10468089	9.78	9.7	0.06	0.07	1.06	0.09031	0.999971	Mgea5	meningioma expressed antigen 5 (hyaluronidase)	chr19	45750259 - 45783779	-	NM_023799; XM_006527430; ENSMUST00000026243; AF132214; AK077613; AK129188; BC041109; BC054821; BC147259
10545205	5.13	4.97	0.12	0.27	1.12	0.090418	0.999971			chr6	69544350 - 69544907	-
10495987	5.21	5.16	0.19	0.07	1.04	0.090452	0.999971	Gm5712	POU domain, class 5, transcription factor 1 pseudogene	chr3	129433673 - 129434715	+	NR_033594
10434233	11.49	11.55	0.06	0.03	-1.04	0.090473	0.999971	Ufd1l	ubiquitin fusion degradation 1 like	chr16	18812309 - 18835255	+	NM_011672; NR_028403; ENSMUST00000005394; ENSMUST00000115578; ENSMUST00000163695; ENSMUST00000171789; ENSMUST00000172013; AK012543; BC006630; U64445; ENSMUST00000166352
10477286	9.09	9.13	0.06	0.04	-1.03	0.09049	0.999971	Pofut1	protein O-fucosyltransferase 1	chr2	153241532 - 153270253	+	NM_080463; XM_006498736; ENSMUST00000049863; ENSMUST00000109794; ENSMUST00000123487; ENSMUST00000152390; AK220326; BC046295; ENSMUST00000099192; ENSMUST00000170297; AF375885; AK135635; ENSMUST00000099191; ENSMUST00000123158; AK037857
10555781	5.98	5.83	0.08	0.17	1.11	0.090499	0.999971	Olfr596; Olfr603	olfactory receptor 596; olfactory receptor 603	chr7	103309723 - 103310661	+	NM_001190381; NM_147070; ENSMUST00000071844; ENSMUST00000104880
10439282	3.66	3.78	0.06	0.07	-1.09	0.09056	0.999971	Csta1	cystatin A1	chr16	36119944 - 36131189	-	NM_001033239; ENSMUST00000096090; ENSMUST00000161638; BC139156; BC139157
10441680	7.83	7.71	0.17	0.08	1.09	0.090616	0.999971	Pde10a	phosphodiesterase 10A	chr17	8801745 - 8986648	+	NM_001290707; NM_011866; XM_006523316; XM_006523318; XM_006523319; XM_006523320; ENSMUST00000024647; ENSMUST00000089085; ENSMUST00000115708; ENSMUST00000115715; ENSMUST00000115717; ENSMUST00000115720; ENSMUST00000115724; ENSMUST00000149440; AF110507; AK166310; AY360383; BC113201; XM_006523324
10376950	12.68	12.52	0.13	0.08	1.12	0.090768	0.999971	Pmp22	peripheral myelin protein 22	chr11	63131510 - 63159547	+	NM_008885; XM_006532488; XM_006532491; ENSMUST00000018361; ENSMUST00000108700; ENSMUST00000108701; ENSMUST00000108702; BC010765; M32240; Z38110; ENSMUST00000140648
10359801	5.32	5.46	0.13	0.13	-1.1	0.090781	0.999971	Mael	maelstrom homolog (Drosophila)	chr1	166201372 - 166238744	-	NM_175296; ENSMUST00000038782; BC050800
10548608	3.69	3.78	0.08	0.12	-1.06	0.090873	0.999971	Tas2r106	taste receptor, type 2, member 106	chr6	131677960 - 131678886	-	NM_207016; ENSMUST00000076756; BC107180
10426079	5.34	5.11	0.17	0.18	1.18	0.09089	0.999971	n-R5s42	nuclear encoded rRNA 5S 42	chr15	87169113 - 87169222	+	ENSMUST00000082697
10566846	11.31	11.36	0.11	0.07	-1.03	0.090968	0.999971	Dennd5a	DENN/MADD domain containing 5A	chr7	109893780 - 109960422	-	NM_021494; ENSMUST00000080437; ENSMUST00000106722; BC022119; BC060230; ENSMUST00000154002; AK084641
10413338	5.13	5.02	0.11	0.05	1.08	0.090979	0.999971	Dnah12	dynein, axonemal, heavy chain 12	chr14	26798785 - 26891631	+	XM_006519759; ENSMUST00000165269
10365749	10.89	11.01	0.09	0.11	-1.09	0.090988	0.999971	Lta4h	leukotriene A4 hydrolase	chr10	93453396 - 93484896	+	NM_008517; ENSMUST00000016033; BC021417; M63848
10504234	8.94	9.08	0.13	0.13	-1.1	0.091014	0.999971	Unc13b	unc-13 homolog B (C. elegans)	chr4	43058969 - 43264871	+	NM_001081413; NM_021468; XM_006537786; ENSMUST00000079978; ENSMUST00000107952; ENSMUST00000107953; ENSMUST00000163653; AF115848; AK122422; BC157967; BC158025; ENSMUST00000149945; ENSMUST00000171234; AK161056
10488929	11.07	10.95	0.09	0.04	1.08	0.091058	0.999971	Eif6	eukaryotic translation initiation factor 6	chr2	155819837 - 155826925	-	NM_010579; ENSMUST00000029142; ENSMUST00000129830; ENSMUST00000138962; AF047046; AF108462; AK005384; BC015274; BC024442; ENSMUST00000109638; ENSMUST00000154841; AK018313
10350123	8.36	8.21	0.18	0.16	1.1	0.091098	0.999971	Lmod1	leiomodin 1 (smooth muscle)	chr1	135324813 - 135368065	+	NM_053106; ENSMUST00000059352
10572161	9.48	9.33	0.12	0.15	1.11	0.091182	0.999971	Zfp930	zinc finger protein 930	chr8	69209046 - 69230539	+	NM_001013379; ENSMUST00000110216; AK040352
10603794	4.15	4.05	0.09	0.13	1.07	0.0912	0.999971	n-R5s5	nuclear encoded rRNA 5S 5	chrX	18323444 - 18323562	-	ENSMUST00000083134
10497817	12.31	12.44	0.2	0.08	-1.09	0.09127	0.999971	Anxa5	annexin A5	chr3	36448923 - 36475698	-	NM_009673; ENSMUST00000029266; BC003716; D63423; U29396
10367746	9.37	9.45	0.03	0.08	-1.06	0.091326	0.999971	Sash1	SAM and SH3 domain containing 1	chr10	8722219 - 8886070	-	NM_175155; XM_006512839; XM_006512840; XM_006512841; ENSMUST00000015449; AJ507736; AK049453
10481540	10.24	10.28	0.08	0.05	-1.03	0.091328	0.999971	Fnbp1	formin binding protein 1	chr2	31026206 - 31142006	-	NM_001038700; NM_001177648; NM_001177649; NM_001177650; NM_019406; ENSMUST00000073879; ENSMUST00000075326; ENSMUST00000100207; ENSMUST00000100208; ENSMUST00000113552; ENSMUST00000113555; ENSMUST00000113559; ENSMUST00000113560; ENSMUST00000113562; ENSMUST00000113564; ENSMUST00000128431; ENSMUST00000128500; ENSMUST00000136181; ENSMUST00000138581; ENSMUST00000149196; AK143512; BC003867; U40751; XR_3…
10429081	9.97	9.89	0.07	0.1	1.05	0.091361	0.999971	Snrpc; Gm2991; Gm8849; Gm8974	U1 small nuclear ribonucleoprotein C; predicted pseudogene 2991; predicted gene 8849; predicted gene 8974	chr15	65928241 - 65928973	-	NM_011432; XM_006523948; ENSMUST00000071006; ENSMUST00000137581; ENSMUST00000173338; BC008243; BC067386; BC092266; U70315; ENSMUST00000058951; ENSMUST00000175770
10485562	12.57	12.62	0.06	0.08	-1.04	0.091424	0.999971	Hipk3	homeodomain interacting protein kinase 3	chr2	104429756 - 104494244	-	NM_001145824; NM_010434; ENSMUST00000028600; ENSMUST00000111124; ENSMUST00000111125; ENSMUST00000132622; AF077660; AF170305; AF305238; BC131664; AK138905
10587211	9.69	9.63	0.06	0.05	1.05	0.091425	0.999971	Leo1	Leo1, Paf1/RNA polymerase II complex component, homolog (S. cerevisiae)	chr9	75441524 - 75466432	+	NM_001039522; ENSMUST00000048937; BC082540; BC083358
10517081	12.01	11.91	0.07	0.07	1.07	0.091433	0.999971	Gm13213	predicted gene 13213	chr4	133638219 - 133638683	-	XM_006539332; XM_006539333; XM_620107; ENSMUST00000119668
10498775	10.57	10.66	0.02	0.16	-1.06	0.091442	0.999971	Golim4	golgi integral membrane protein 4	chr3	75876183 - 75956949	-	NM_001291069; NM_175193; ENSMUST00000038563; ENSMUST00000117242; ENSMUST00000167078; BC086642; BC089354; ENSMUST00000131987; AK149286
10585767	12.18	12.23	0.08	0.04	-1.03	0.091501	0.999971	Ubl7	ubiquitin-like 7 (bone marrow stromal cell-derived)	chr9	57910986 - 57929970	+	NM_001122873; NM_027086; ENSMUST00000163329; BC016456; BC094047
10434922	6	5.84	0.14	0.07	1.11	0.091509	0.999971			chr16	29671527 - 29671951	+
10451052	4.76	4.62	0.04	0.16	1.1	0.091578	0.999971	Gm10498	predicted gene 10498	chr17	44026906 - 44027397	-	AK136747
10536722	5.16	5.01	0.13	0.16	1.11	0.091685	0.999971	Hyal4	hyaluronoglucosaminidase 4	chr6	24748346 - 24767662	+	NM_029848; ENSMUST00000031691; AB524072; BC125402; BC132096
10403060	5.92	5.81	0.12	0.09	1.08	0.091736	0.999971	Igh-VJ558; Igh-V3660; Ighv1-52; Gm16710; Ighm; Ighv1-72; Ighv1-53; Ighv1-55; Ighv1-59; Ighv1-61; Ighv1-62-3; LOC382693	immunoglobulin heavy chain (J558 family); immunoglobulin heavy chain (V3660 family); immunoglobulin heavy variable 1-52; predicted gene, 16710; immunoglobulin heavy constant mu; immunoglobulin heavy variable 1-72; immunoglobulin heavy variable 1-53; immunoglobulin heavy variable 1-55; immunoglobulin heavy variable V1-59; immunoglobulin heavy variable 1-61; immunoglobulin heavy variable 1-62-3; im…	chr12	115623077 - 115623642	-	ENSMUST00000103539; AB070544; AB070551; ENSMUST00000103521; ENSMUST00000103522; ENSMUST00000103543; L16690; L16691; L16694; L16695; L16711; L16712; L16718; L16720; L16721; L16725; L16726; L16735; L16737; L16738; L16755; L16759; X65767; Z12761; Z12763; Z12765; Z12771; Z12772; Z12773; Z12781; Z12785; Z12789; Z12792; Z12793; Z12809; ENSMUST00000103523; ENSMUST00000103526; ENSMUST00000103530; ENSMUST…
10395922	13.49	13.45	0.03	0.03	1.02	0.091774	0.999971	Rps2; Gm10420; Gm8842; Gm8841; Gm6139; Gm6311; Gm5786; Rps2-ps6; Gm11249; Gm12366; Gm5921; Gm8225; Gm6433; Gm11599; Gm11687; Gm12933; Gm12922; Gm12176; Gm16061; Gm9013; Gm12091; Gm18025; Gm6576; Gm5070; Gm10653; LOC102637749; Gm4968; Gm15846; Gm13094; Gm14263; Gm16148; Gm7860; Gm7638; Rps2-ps9; Gm17150; LOC100862249; Gm13047; Gm8302; Gm15653; Gm11643; Gm12733; Gm12109; Gm6881; Gm7502; LOC10264241…	ribosomal protein S2; predicted gene 10420; predicted gene 8842; predicted gene 8841; predicted gene 6139; predicted gene 6311; predicted pseudogene 5786; ribosomal protein S2, pseudogene 6; predicted gene 11249; predicted gene 12366; predicted gene 5921; predicted gene 8225; predicted gene 6433; predicted gene 11599; predicted gene 11687; predicted gene 12933; predicted gene 12922; predicted gen…	chr12	59081019 - 59081900	+	NM_008503; XM_006506838; ENSMUST00000054289; ENSMUST00000073790; ENSMUST00000076842; ENSMUST00000079261; ENSMUST00000085368; ENSMUST00000095471; ENSMUST00000117071; ENSMUST00000117295; ENSMUST00000121713; ENSMUST00000121722; ENSMUST00000122809; ENSMUST00000129984; ENSMUST00000146867; ENSMUST00000152407; ENSMUST00000170335; ENSMUST00000170715; AF283559; AK004568; AK163821; BC002186; BC087956; BC09…
10453690	11.81	11.72	0.09	0.07	1.06	0.091823	0.999971	Rpl27; Rpl27-ps1; Gm11518; Gm6341; Rpl27-ps2; Gm15730; Gm4825; Gm15779	ribosomal protein L27; ribosomal protein L27, pseudogene 1; predicted gene 11518; predicted pseudogene 6341; ribosomal protein L27, pseudogene 2; predicted gene 15730; predicted pseudogene 4825; predicted gene 15779	chr18	6332605 - 6333087	+	NM_011289; ENSMUST00000077856; ENSMUST00000088784; ENSMUST00000097682; ENSMUST00000107249; ENSMUST00000118048; ENSMUST00000127514; AF214527; BC024366; BC082284; BC090395; ENSMUST00000119683; ENSMUST00000120378; ENSMUST00000121828; ENSMUST00000079690; ENSMUST00000117470; ENSMUST00000139939; ENSMUST00000152162
10389875	11.81	11.72	0.09	0.07	1.06	0.091823	0.999971	Rpl27; Rpl27-ps1; Gm11518; Gm6341; Rpl27-ps2; Gm15730; Gm4825; Gm15779	ribosomal protein L27; ribosomal protein L27, pseudogene 1; predicted gene 11518; predicted pseudogene 6341; ribosomal protein L27, pseudogene 2; predicted gene 15730; predicted pseudogene 4825; predicted gene 15779	chr11	94037111 - 94037672	-	NM_011289; ENSMUST00000077856; ENSMUST00000088784; ENSMUST00000097682; ENSMUST00000107249; ENSMUST00000118048; ENSMUST00000127514; AF214527; BC024366; BC082284; BC090395; ENSMUST00000119683; ENSMUST00000120378; ENSMUST00000121828; ENSMUST00000079690; ENSMUST00000117470; ENSMUST00000139939; ENSMUST00000152162
10538569	5.05	4.99	0.08	0.08	1.04	0.091946	0.999971	Vmn1r10; Vmn1r9	vomeronasal 1 receptor 10; vomeronasal 1 receptor 9	chr6	57070942 - 57071841	+	NM_053231; NM_134185; ENSMUST00000171186; ENSMUST00000176073; BC132241; BC132577
10434366	11.87	11.96	0.07	0.11	-1.07	0.091977	0.999971	Dvl3	dishevelled 3, dsh homolog (Drosophila)	chr16	20516982 - 20532187	+	NM_007889; XM_006521778; ENSMUST00000003318; ENSMUST00000171572; ENSMUST00000171774; U41285; ENSMUST00000169552; AK220155; BC033414
10518857	8.51	8.55	0.03	0.05	-1.03	0.092124	0.999971	Zbtb48	zinc finger and BTB domain containing 48	chr4	152019774 - 152027665	-	NM_133879; XM_006538447; XM_006538448; ENSMUST00000066715; ENSMUST00000123696; ENSMUST00000155389; ENSMUST00000156748; BC005515; XR_390719
10380250	7.13	7.02	0.12	0.13	1.08	0.092129	0.999971	2210409E12Rik; Coil	transcription elongation factor B (SIII), polypeptide 2 pseudogene; RIKEN cDNA 2210409E12 gene; coilin	chr11	88972635 - 88972937	+	NR_003492; ENSMUST00000122062; ENSMUST00000135325; BC139451
10568001	6.36	6.5	0.14	0.05	-1.1	0.092143	0.999971	Sult1a1	sulfotransferase family 1A, phenol-preferring, member 1	chr7	126672870 - 126676357	-	NM_133670; XM_006507538; ENSMUST00000106371; ENSMUST00000106372; ENSMUST00000106373; ENSMUST00000155419; BC005413
10359113	7.75	7.97	0.31	0.09	-1.16	0.092198	0.999971	Fam163a	family with sequence similarity 163, member A	chrUn		---	NM_177838; ENSMUST00000015628; AB299026; BC116972; BC116974
10486061	6.68	6.6	0.09	0.07	1.06	0.092224	0.999971	Rasgrp1	RAS guanyl releasing protein 1	chr2	117279990 - 117342877	-	NM_011246; ENSMUST00000102534; ENSMUST00000172901; ENSMUST00000173252; ENSMUST00000173541; ENSMUST00000174770; ENSMUST00000178884; AF106070; BC057120; BC057341; ENSMUST00000110898; AK013548
10600753	4.15	4.01	0.06	0.08	1.1	0.092264	0.999971	Gm23454	predicted gene, 23454	chrX	93251474 - 93251606	+	ENSMUST00000083332
10375901	5.89	5.79	0.09	0.09	1.07	0.092279	0.999971			chr11	51965094 - 51965207	+
10451301	13.7	13.66	0.02	0.04	1.03	0.092281	0.999971	Rpl11; Gm5093; Gm10288; Gm7589; Brf2; Gm3552; LOC102641328; Gm6745; Gm10036; Gm12901	ribosomal protein L11; predicted gene 5093; predicted gene 10288; predicted gene 7589; BRF2, subunit of RNA polymerase III transcription initiation factor, BRF1-like; predicted gene 3552; 60S ribosomal protein L11-like; predicted gene 6745; predicted gene 10036; predicted gene 12901	chr17	46439578 - 46440099	-	NM_025919; XM_006539112; XM_006539113; XM_006543383; ENSMUST00000084614; ENSMUST00000085631; ENSMUST00000102536; ENSMUST00000125726; ENSMUST00000128733; ENSMUST00000150565; ENSMUST00000155873; ENSMUST00000166852; BC021402; BC021918; BC025077; BC069896; XM_006519916; XM_006543160; XR_402347; ENSMUST00000079733; ENSMUST00000147059; ENSMUST00000118690; ENSMUST00000142440; ENSMUST00000133613; ENSMUST…
10595033	5.56	5.65	0.13	0.08	-1.07	0.092286	0.999971	Scg3	secretogranin III	chr9	75643366 - 75684017	-	NM_001164790; NM_009130; XM_006510881; ENSMUST00000034699; BC024785; U02982
10449631	10.38	10.47	0.09	0.02	-1.06	0.092322	0.999971	Btbd9	BTB (POZ) domain containing 9	chr17	30220080 - 30576165	-	AK087881; BC057897; BC063095; NM_027060; NM_172618; ENSMUST00000079924; ENSMUST00000168787; AK153973; BC037031; AK006275; AK029907; AK173285
10519211	6.96	6.81	0.15	0.07	1.11	0.092323	0.999971	Tas1r3	taste receptor, type 1, member 3	chr4	155859268 - 155863362	-	NM_031872; ENSMUST00000030949; AB049994; AF337039; AY032621; AF311386
10385236	11.4	11.28	0.07	0.1	1.08	0.092391	0.999971	Akr1b3; Gm6644; Gm12138; Gm6736	aldo-keto reductase family 1, member B3 (aldose reductase); Akr1b3 pseudogene; predicted gene 6644; predicted gene 12138; predicted gene 6736	chr11	40672810 - 40673856	-	NM_009658; NR_037965; ENSMUST00000081004; ENSMUST00000102980; ENSMUST00000122180; ENSMUST00000126991; ENSMUST00000136559; ENSMUST00000154655; ENSMUST00000166583; AK138000; BC004725; BC021655; BC085310; D32250; L39795; U29152; ENSMUST00000142761; AK164689; AK191677
10455761	9.06	8.93	0.08	0.18	1.1	0.09243	0.999971	Prdm6	PR domain containing 6	chr18	53464546 - 53575909	+	NM_001033281; ENSMUST00000091900; ENSMUST00000115398; ENSMUST00000115399; ENSMUST00000154557; AK135836; BC139295; DQ340564
10526972	8.63	8.49	0.11	0.11	1.11	0.092487	0.999971	Nudt1	nudix (nucleoside diphosphate linked moiety X)-type motif 1	chr5	140331911 - 140338137	+	NM_008637; XM_006504655; XM_006504656; XM_006504657; ENSMUST00000050205; ENSMUST00000071881; ENSMUST00000110826; ENSMUST00000110827; BC021940; BC098239; D49956; ENSMUST00000110825
10545921	9.49	9.65	0.12	0.1	-1.12	0.092571	0.999971	Mxd1	MAX dimerization protein 1	chr6	86649831 - 86669113	-	NM_010751; ENSMUST00000001184; BC034860; CT010233; L38926; U20614; AK036504
10565345	4.08	3.98	0.1	0.07	1.07	0.092577	0.999971	Vmn2r65	vomeronasal 2, receptor 65	chr7	84943157 - 84946526	-	NM_001105180; ENSMUST00000044583
10533869	8.33	8.45	0.13	0.05	-1.09	0.092587	0.999971	Ccdc92	coiled-coil domain containing 92	chr5	124834432 - 124862221	-	NM_144819; XM_006504287; ENSMUST00000036206; ENSMUST00000135495; ENSMUST00000143268; BC021492
10515797	6.78	6.7	0.12	0.11	1.06	0.092673	0.999971	Tmem125	transmembrane protein 125	chr4	118540941 - 118543728	-	NM_172383; XM_006503013; XM_006503014; XM_006503015; ENSMUST00000060214; ENSMUST00000128098; ENSMUST00000150044; ENSMUST00000156191; AK162829; AK162907; BC039806
10386622	5.59	5.84	0.23	0.17	-1.19	0.092825	0.999971	Gm12618	predicted gene 12618	chr11	60818811 - 60819278	-	XR_106240; ENSMUST00000121754
10513955	3.58	3.64	0.05	0.09	-1.04	0.092985	0.999971	Gm22864	predicted gene, 22864	chr4	75280626 - 75280757	-	ENSMUST00000083950
10417950	8.72	8.77	0.04	0.1	-1.04	0.092997	0.999971	Ndst2; LOC102638383	N-deacetylase/N-sulfotransferase (heparan glucosaminyl) 2; uncharacterized LOC102638383	chr14	20723730 - 20734562	-	NM_010811; XM_006518673; XM_006519912; ENSMUST00000047490; AF074925; BC110479; BC110480; U02304
10496837	7.71	7.86	0.06	0.14	-1.11	0.093035	0.999971	Ttll7	tubulin tyrosine ligase-like family, member 7	chr3	146852407 - 146940256	+	NM_027594; ENSMUST00000038090; ENSMUST00000106134; ENSMUST00000170055; AK014905
10576844	7.23	7.03	0.07	0.12	1.14	0.093153	0.999971	BC068157	cDNA sequence BC068157	chr8	4209543 - 4217312	-	NM_207203; XM_006508909; ENSMUST00000168386; ENSMUST00000175906; ENSMUST00000176227; ENSMUST00000177491; BC068157
10472440	12	12.07	0.09	0.07	-1.05	0.093163	0.999971	Tax1bp3; Gm13597	Tax1 (human T cell leukemia virus type I) binding protein 3; predicted gene 13597	chr2	68554513 - 68555779	+	NM_029564; ENSMUST00000040687; ENSMUST00000108477; ENSMUST00000121239; ENSMUST00000150407; BC008166; BC094314; ENSMUST00000133922
10569513	9.28	9.46	0.27	0.08	-1.13	0.093206	0.999971	Osbpl5	oxysterol binding protein-like 5	chr7	143688762 - 143741963	-	NM_001199227; NM_024289; ENSMUST00000020411; ENSMUST00000119499; ENSMUST00000121409; ENSMUST00000134056; ENSMUST00000137627; AB074008; AJ278263; AK129385; BC079872
10505457	5.94	5.83	0.07	0.12	1.08	0.093258	0.999971	Aknaos	AT-hook transcription factor, opposite strand	chr4	63381358 - 63394016	+	XR_104863; ENSMUST00000144095; AK017104
10436604	3.85	3.74	0.1	0.08	1.08	0.093318	0.999971	Mir125b-2	microRNA 125b-2	chr16	77646273 - 77646343	+	NR_029540; ENSMUST00000083538
10593430	10.05	10.23	0.18	0.09	-1.13	0.093332	0.999971	Sik2	salt inducible kinase 2	chr9	50892799 - 51009073	-	NM_178710; ENSMUST00000041375; ENSMUST00000068484; ENSMUST00000176491; ENSMUST00000176663; ENSMUST00000176824; AB067780; ENSMUST00000177203; ENSMUST00000177346; AK028526; AK041032
10354309	9.19	9.26	0.15	0.12	-1.05	0.093391	0.999971	Col5a2	collagen, type V, alpha 2	chr1	45374331 - 45503282	-	NM_007737; ENSMUST00000086430; ENSMUST00000134681; BC055077; L02918; AK080811; ENSMUST00000150143; AK149043
10348432	10.05	10.19	0.09	0.07	-1.1	0.093626	0.999971	Agap1	ArfGAP with GTPase domain, ankyrin repeat and PH domain 1	chr1	89454811 - 89895282	+	NM_001037136; NM_178119; ENSMUST00000027521; ENSMUST00000074945; AK147521
10498313	13.04	12.93	0.07	0.11	1.08	0.09371	0.999971	Pgk1; Gm5537	phosphoglycerate kinase 1; predicted gene 5537	chr3	58102556 - 58104290	-	NM_008828; ENSMUST00000081593; ENSMUST00000085735; ENSMUST00000091117; ENSMUST00000135949; BC083355; BC108372; M15668
10399379	13.04	12.93	0.07	0.11	1.08	0.09371	0.999971	Pgk1; Gm5537	phosphoglycerate kinase 1; predicted gene 5537	chr12	10898554 - 10900296	-	NM_008828; ENSMUST00000081593; ENSMUST00000085735; ENSMUST00000091117; ENSMUST00000135949; BC083355; BC108372; M15668
10599348	9.31	9.58	0.27	0.15	-1.21	0.093745	0.999971	Gria3	glutamate receptor, ionotropic, AMPA3 (alpha 3)	chrX	41401356 - 41678601	+	NM_001281929; NM_001290451; NM_016886; NR_104053; ENSMUST00000076349; ENSMUST00000115103; ENSMUST00000139965; ENSMUST00000156721; ENSMUST00000165288; AB022342; AB079072; AB102775; AB102776; AF483494; AF483495; AK138615; AK220530; BC086678; BC129855; BC129856; ENSMUST00000128197; ENSMUST00000148212; AK157815; AK161163
10605884	8.36	8.5	0.09	0.09	-1.1	0.093769	0.999971	Ophn1	oligophrenin 1	chrX	98557515 - 98890985	-	NM_052976; ENSMUST00000033560; ENSMUST00000113826; ENSMUST00000142267; BC004845; XM_006528346; ENSMUST00000125150; ENSMUST00000147805; AK039304
10455852	10.43	10.47	0.06	0.05	-1.03	0.093791	0.999971	Prrc1	proline-rich coiled-coil 1	chr18	57354741 - 57392719	+	NM_028447; XM_006526289; ENSMUST00000025490; AK004443; AK147610; BC014817
10408902	9.48	9.66	0.08	0.07	-1.13	0.093876	0.999971	Mcur1	mitochondrial calcium uniporter regulator 1	chr13	43540422 - 43560171	-	NM_001081059; XM_006516982; XR_382240; ENSMUST00000021800; BC113195; XM_006516983; AK041849
10586284	10.67	10.76	0.09	0.07	-1.06	0.093915	0.999971	Dpp8	dipeptidylpeptidase 8	chr9	65032458 - 65082655	+	NM_028906; XM_006511517; XM_006511518; ENSMUST00000034960; ENSMUST00000167773; AK016546; AK029788; AK171895; BC043124; BC059222; AK077056
10501555	5.28	5.34	0.07	0.05	-1.05	0.093959	0.999971	Amy1	amylase 1, salivary	chr3	113555952 - 113577747	-	NM_001110505; NM_007446; ENSMUST00000067980; ENSMUST00000106540; ENSMUST00000142505; ENSMUST00000172885; BC009121; V00720
10450296	9.5	9.57	0.07	0.07	-1.05	0.093993	0.999971	Skiv2l	superkiller viralicidic activity 2-like (S. cerevisiae)	chr17	34839226 - 34850204	-	NM_021337; ENSMUST00000046022; ENSMUST00000174226; ENSMUST00000174363; ENSMUST00000174887; AK139051; BC062925; BC065999
10460746	5.94	5.91	0.06	0.12	1.02	0.094015	0.999971	Naaladl1	N-acetylated alpha-linked acidic dipeptidase-like 1	chr19	6105798 - 6115555	+	NM_001009546; ENSMUST00000044451
10532281	5.72	5.53	0.22	0.19	1.14	0.09406	0.999971	Vmn2r14	vomeronasal 2, receptor 14	chr5	109215514 - 109220203	-	NM_001104625; ENSMUST00000170341
[truncated: 27,358 more rows]
